# Supplementary material for: Microbial metabolite drives ageing-related clonal haematopoiesis via ALPK1
Source: Nature. 2025 Apr 23;642(8066):201–11. doi: 10.1038/s41586-025-08938-8 (PMC12137129; doi:10.1038/s41586-025-08938-8)
Supplement: Supplementary file 3 — Supplementary Tables 1–20. [file 41586_2025_8938_MOESM3_ESM.xlsx]

## Sheet: Table S1
Supplementary Table 1. Bacterial 16S rRNA analysis from fecal microbial transplants (phylum, class, order, family, and genus)
Related data: Fig. 1g and Extended Data Fig. 2g				Experimental Design: BM cells from Dnmt3af/f;Mx1-Cre mice or Dnmt3a+/+;Mx1-Cre mice (n = 2 per group) treated with poly(IC) to induce recombination were transplanted into WT mice to generate chimeric mice. Chimeric donor mice established using low-dose irradiation were pre-treated with broad-spectrum antibiotics (ABX) for 4 weeks, and then colonized with fecal material from either H2O- or DSS-tre…	Data Description: The microbiome analysis (from the same mice as in Fig. 1g) was performed on material isolated from 3 recipient mice per group (at 3-time points: days 3, 7, and 14) selected from each of the 3 experimental cages to ensure FMT colonization.	Comparison: For simplicity, "Others" (Unclassified bacteria and Tenericutes), gram-positive bacteria (Actinobacteria and Firmicutes), and gram-negative bacteria (Bacteroidetes, Campilobacterota, Deferribacteres, Proteobacteria, and Verrucomicrobia) are shown. (Extended Data Fig. 2g pie charts).
Sample Type	Type	Treatment	Time point	HSC expansion (data from Figure 1G)	Genetic Background	CD45 Status	Room	Cage	Rack	Floor	SPF Status	Facility	Sex	Age	ADP-heptose (µg/ml)
WT Mouse-1	Donor	H2O			C57BL/6J	CD45.2	6445	D	3	6th	SPF	CCHMC	Female	6-10 weeks	0
WT Mouse-2	Donor	H2O			C57BL/6J	CD45.2	6445	E	3	6th	SPF	CCHMC	Female	6-10 weeks	0
WT Mouse-3	Donor	H2O			C57BL/6J	CD45.2	6445	F	3	6th	SPF	CCHMC	Female	6-10 weeks	0
Dnmt3aWT-1	Recipient	H2O-FMT	Day 3	No	C57BL/6J	CD45.1	6445	M	2	6th	SPF	CCHMC	Female	6-10 weeks	0
Dnmt3aWT-2	Recipient	H2O-FMT	Day 3	No	C57BL/6J	CD45.1	6445	N	2	6th	SPF	CCHMC	Female	6-10 weeks	0
Dnmt3aWT-3	Recipient	H2O-FMT	Day 3	No	C57BL/6J	CD45.1	6445	O	2	6th	SPF	CCHMC	Female	6-10 weeks	0
Dnmt3aWT-1	Recipient	H2O-FMT	Day 7	No	C57BL/6J	CD45.1	6445	M	2	6th	SPF	CCHMC	Female	6-10 weeks	0
Dnmt3aWT-2	Recipient	H2O-FMT	Day 7	No	C57BL/6J	CD45.1	6445	N	2	6th	SPF	CCHMC	Female	6-10 weeks	0
Dnmt3aWT-3	Recipient	H2O-FMT	Day 7	No	C57BL/6J	CD45.1	6445	O	2	6th	SPF	CCHMC	Female	6-10 weeks	0
Dnmt3aWT-1	Recipient	H2O-FMT	Day 14	No	C57BL/6J	CD45.1	6445	M	2	6th	SPF	CCHMC	Female	6-10 weeks	0
Dnmt3aWT-2	Recipient	H2O-FMT	Day 14	No	C57BL/6J	CD45.1	6445	N	2	6th	SPF	CCHMC	Female	6-10 weeks	0
Dnmt3aWT-3	Recipient	H2O-FMT	Day 14	No	C57BL/6J	CD45.1	6445	O	2	6th	SPF	CCHMC	Female	6-10 weeks	0
Dnmt3aKO-1	Recipient	H2O-FMT	Day 3	No	C57BL/6J	CD45.1	6445	P	2	6th	SPF	CCHMC	Female	6-10 weeks	0
Dnmt3aKO-2	Recipient	H2O-FMT	Day 3	No	C57BL/6J	CD45.1	6445	Q	2	6th	SPF	CCHMC	Female	6-10 weeks	0
Dnmt3aKO-3	Recipient	H2O-FMT	Day 3	No	C57BL/6J	CD45.1	6445	R	2	6th	SPF	CCHMC	Female	6-10 weeks	0
Dnmt3aKO-1	Recipient	H2O-FMT	Day 7	No	C57BL/6J	CD45.1	6445	P	2	6th	SPF	CCHMC	Female	6-10 weeks	0
Dnmt3aKO-2	Recipient	H2O-FMT	Day 7	No	C57BL/6J	CD45.1	6445	Q	2	6th	SPF	CCHMC	Female	6-10 weeks	0
Dnmt3aKO-3	Recipient	H2O-FMT	Day 7	No	C57BL/6J	CD45.1	6445	R	2	6th	SPF	CCHMC	Female	6-10 weeks	0
Dnmt3aKO-1	Recipient	H2O-FMT	Day 14	No	C57BL/6J	CD45.1	6445	P	2	6th	SPF	CCHMC	Female	6-10 weeks	0
Dnmt3aKO-2	Recipient	H2O-FMT	Day 14	No	C57BL/6J	CD45.1	6445	Q	2	6th	SPF	CCHMC	Female	6-10 weeks	0
Dnmt3aKO-3	Recipient	H2O-FMT	Day 14	No	C57BL/6J	CD45.1	6445	R	2	6th	SPF	CCHMC	Female	6-10 weeks	0
WT Mouse-4	Donor	DSS			C57BL/6J	CD45.2	6445	A	3	6th	SPF	CCHMC	Female	6-10 weeks	12.4122
WT Mouse-5	Donor	DSS			C57BL/6J	CD45.2	6445	B	3	6th	SPF	CCHMC	Female	6-10 weeks	71.4286
WT Mouse-6	Donor	DSS			C57BL/6J	CD45.2	6445	C	3	6th	SPF	CCHMC	Female	6-10 weeks	37.9391
Dnmt3aWT-4	Recipient	DSS-FMT	Day 3	No	C57BL/6J	CD45.1	6445	G	2	6th	SPF	CCHMC	Female	6-10 weeks	81.0304
Dnmt3aWT-5	Recipient	DSS-FMT	Day 3	No	C57BL/6J	CD45.1	6445	H	2	6th	SPF	CCHMC	Female	6-10 weeks	28.8056
Dnmt3aWT-6	Recipient	DSS-FMT	Day 3	No	C57BL/6J	CD45.1	6445	I	2	6th	SPF	CCHMC	Female	6-10 weeks	25.5269
Dnmt3aWT-4	Recipient	DSS-FMT	Day 7	No	C57BL/6J	CD45.1	6445	G	2	6th	SPF	CCHMC	Female	6-10 weeks	6.79157
Dnmt3aWT-5	Recipient	DSS-FMT	Day 7	No	C57BL/6J	CD45.1	6445	H	2	6th	SPF	CCHMC	Female	6-10 weeks	11.2412
Dnmt3aWT-6	Recipient	DSS-FMT	Day 7	No	C57BL/6J	CD45.1	6445	I	2	6th	SPF	CCHMC	Female	6-10 weeks	58.3138
Dnmt3aWT-4	Recipient	DSS-FMT	Day 14	No	C57BL/6J	CD45.1	6445	G	2	6th	SPF	CCHMC	Female	6-10 weeks	32.8476
Dnmt3aWT-5	Recipient	DSS-FMT	Day 14	No	C57BL/6J	CD45.1	6445	H	2	6th	SPF	CCHMC	Female	6-10 weeks	24.7375
Dnmt3aWT-6	Recipient	DSS-FMT	Day 14	No	C57BL/6J	CD45.1	6445	I	2	6th	SPF	CCHMC	Female	6-10 weeks	13.7665
Dnmt3aKO-4	Recipient	DSS-FMT	Day 3	Yes	C57BL/6J	CD45.1	6445	J	2	6th	SPF	CCHMC	Female	6-10 weeks	49.8829
Dnmt3aKO-5	Recipient	DSS-FMT	Day 3	Yes	C57BL/6J	CD45.1	6445	K	2	6th	SPF	CCHMC	Female	6-10 weeks	4.68384
Dnmt3aKO-6	Recipient	DSS-FMT	Day 3	Yes	C57BL/6J	CD45.1	6445	L	2	6th	SPF	CCHMC	Female	6-10 weeks	43.3255
Dnmt3aKO-4	Recipient	DSS-FMT	Day 7	Yes	C57BL/6J	CD45.1	6445	J	2	6th	SPF	CCHMC	Female	6-10 weeks	68.6183
Dnmt3aKO-5	Recipient	DSS-FMT	Day 7	Yes	C57BL/6J	CD45.1	6445	K	2	6th	SPF	CCHMC	Female	6-10 weeks	6.08899
Dnmt3aKO-6	Recipient	DSS-FMT	Day 7	Yes	C57BL/6J	CD45.1	6445	L	2	6th	SPF	CCHMC	Female	6-10 weeks	39.1101
Dnmt3aKO-4	Recipient	DSS-FMT	Day 14	Yes	C57BL/6J	CD45.1	6445	J	2	6th	SPF	CCHMC	Female	6-10 weeks	23.8468
Dnmt3aKO-5	Recipient	DSS-FMT	Day 14	Yes	C57BL/6J	CD45.1	6445	K	2	6th	SPF	CCHMC	Female	6-10 weeks	19.3285
Dnmt3aKO-6	Recipient	DSS-FMT	Day 14	Yes	C57BL/6J	CD45.1	6445	L	2	6th	SPF	CCHMC	Female	6-10 weeks	48.2124
Phylum level analysis
Sample Type	Type	Treatment	Time point	Unclassified	Actinobacteria	Bacteroidetes	Campilobacterota	Chlamydiae	Deferribacteres	Firmicutes	Fusobacteria	Proteobacteria	Tenericutes	Verrucomicrobia
WT Mouse-1	Donor	H2O		2.98831	0.0761761	29.2994	0.924209	0	0.000917785	64.2091	0	1.60796	0.893922	0
WT Mouse-2	Donor	H2O		4.38347	0.102554	30.3025	0.373182	0	0	60.541	0	0.739243	3.55805	0
WT Mouse-3	Donor	H2O		2.06866	0.0948927	34.5908	0	0	0.267808	60.0425	0	2.93464	0.000702909	0
Dnmt3aWT-1	Recipient	H2O-FMT	Day 3	1.31473	0.271597	45.7993	0.601537	0	0.0412425	46.1232	0	5.42289	0.385265	0.0402366
Dnmt3aWT-2	Recipient	H2O-FMT	Day 3	1.6664	0.153153	57.3182	2.71447	0	0.017144	35.1956	0	2.53275	0.39317	0.00914348
Dnmt3aWT-3	Recipient	H2O-FMT	Day 3	0.776585	0.16469	52.6377	0.76989	0	0.0361514	41.4361	0	3.27504	0.859599	0.044185
Dnmt3aWT-1	Recipient	H2O-FMT	Day 7	0.167448	0.920457	31.9318	0	0	0	59.5222	0	7.45499	0.00304451	0
Dnmt3aWT-2	Recipient	H2O-FMT	Day 7	0.793263	0.134925	51.4248	0	0	0.369879	42.5547	0	4.72236	0	0
Dnmt3aWT-3	Recipient	H2O-FMT	Day 7	7.15323	0.0964738	24.4743	0.27526	0	0.862069	57.5374	0	9.36947	0.231891	0
Dnmt3aWT-1	Recipient	H2O-FMT	Day 14	1.13626	0.0709026	41.2435	0.8981	0	0.0127261	53.2406	0	3.31243	0.0563585	0.0290883
Dnmt3aWT-2	Recipient	H2O-FMT	Day 14	4.20833	0.0289762	29.5003	1.31009	0	0.370526	59.9814	0	2.58012	2.01785	0.00246606
Dnmt3aWT-3	Recipient	H2O-FMT	Day 14	2.44441	0.0380422	31.0602	1.29586	0	1.32257	60.2257	0	2.94948	0.658859	0.00485645
Dnmt3aKO-1	Recipient	H2O-FMT	Day 3	0.681612	0.172124	47.2267	0.564567	0	0.413098	47.0835	0	3.31029	0.488833	0.0592107
Dnmt3aKO-2	Recipient	H2O-FMT	Day 3	3.40067	0.26065	52.3255	1.98338	0	0.111319	35.2746	0	6.62757	0.00678776	0.00950286
Dnmt3aKO-3	Recipient	H2O-FMT	Day 3	2.33313	0.333305	47.749	0.613527	0	0.216031	43.2185	0	5.53039	0.00246892	0.00370338
Dnmt3aKO-1	Recipient	H2O-FMT	Day 7	0.615589	0.894966	43.3898	0	0	0	45.3054	0	9.78218	0.0104066	0.00160101
Dnmt3aKO-2	Recipient	H2O-FMT	Day 7	1.51596	0.277845	38.3512	0	0	0	50.7945	0	9.03729	0.0194979	0.00365586
Dnmt3aKO-3	Recipient	H2O-FMT	Day 7	0.296354	0.508424	41.2521	0	0	0.000906281	51.4868	0	6.45	0.00543769	0
Dnmt3aKO-1	Recipient	H2O-FMT	Day 14	2.5221	0.0655624	38.7371	1.23237	0	0.128051	52.2163	0	4.71025	0.385179	0.00307324
Dnmt3aKO-2	Recipient	H2O-FMT	Day 14	0.948809	0.487929	40.9059	0.503014	0	0.308987	53.035	0	3.68496	0.0234081	0.101955
Dnmt3aKO-3	Recipient	H2O-FMT	Day 14	0.916156	0.27255	29.5061	0.259255	0	0.625476	66.263	0	2.04926	0.0338422	0.0743319
WT Mouse-4	Donor	DSS		1.76603	0.0053274	8.39132	23.067	0	1.9778	18.8723	0	1.68413	44.2361	0
WT Mouse-5	Donor	DSS		1.95486	0.0106397	27.2283	21.4964	0.00283724	0.59653	19.8295	0	3.10962	25.7707	0.00070931
WT Mouse-6	Donor	DSS		0.233628	0.0260244	23.018	0.0283903	0	0.181579	15.2059	0	51.3527	8.75189	1.20185
Dnmt3aWT-4	Recipient	DSS-FMT	Day 3	0.316217	1.90003	3.64558	5.22939	0	0.734205	17.5691	0.00726936	70.5818	0.0163561	0
Dnmt3aWT-5	Recipient	DSS-FMT	Day 3	2.01344	0.00936917	7.15243	22.2152	0.0140538	2.17084	17.9373	0	0.878828	47.6085	0
Dnmt3aWT-6	Recipient	DSS-FMT	Day 3	0	0.0109951	7.31065	0	0	0.000549756	17.7736	0	74.8888	0.0115449	0.00329853
Dnmt3aWT-4	Recipient	DSS-FMT	Day 7	0.793108	2.19443	2.24976	0.00629808	0	0.0607315	19.439	0.0139457	75.1334	0.107517	0.00179945
Dnmt3aWT-5	Recipient	DSS-FMT	Day 7	1.70006	0.0189353	29.2222	21.811	0.00164655	0.503021	23.0567	0	0.895724	22.7907	0
Dnmt3aWT-6	Recipient	DSS-FMT	Day 7	0.00427677	0.00694975	8.77166	0.00106919	0	0.00267298	17.2723	0	73.8796	0.0288682	0.0326104
Dnmt3aWT-4	Recipient	DSS-FMT	Day 14	0.366813	0.0963347	23.1101	1.40241	0	1.45614	18.1452	0	43.3988	6.2423	5.78193
Dnmt3aWT-5	Recipient	DSS-FMT	Day 14	1.15159	0	16.4753	31.2156	0.0010864	0.835443	19.3532	0	1.32758	29.6403	0
Dnmt3aWT-6	Recipient	DSS-FMT	Day 14	0	0	0.000606152	0.00181846	0	0.0012123	58.0452	0	40.5292	0.00484922	1.41718
Dnmt3aKO-4	Recipient	DSS-FMT	Day 3	0.331445	3.68855	2.60892	2.41589	0.020201	0.770629	19.6099	0.0112228	70.3772	0.166097	0
Dnmt3aKO-5	Recipient	DSS-FMT	Day 3	1.73494	0.0225234	10.0924	22.3297	0.000643525	2.07666	21.7898	0	2.40807	39.5434	0.00193058
Dnmt3aKO-6	Recipient	DSS-FMT	Day 3	0.266911	5.94519	0.123899	8.73095	0.000659039	0.104128	16.6533	0	65.7155	2.45953	0
Dnmt3aKO-4	Recipient	DSS-FMT	Day 7	0.346842	6.97338	4.22373	0.733813	0.0472966	0.351141	13.4222	0	70.775	3.12516	0.00143323
Dnmt3aKO-5	Recipient	DSS-FMT	Day 7	1.78458	0.000732284	8.03169	27.7602	0.000732284	2.03209	20.6819	0	0.674434	39.0322	0.00146457
Dnmt3aKO-6	Recipient	DSS-FMT	Day 7	0.00218774	0.000729246	0.0160434	0.00218774	0	0.00145849	7.74969	0	92.208	0.00729246	0.0123972
Dnmt3aKO-4	Recipient	DSS-FMT	Day 14	0.156236	1.82001	36.0946	0.0109639	0	0.00548197	9.15077	0	51.7381	0.0815443	0.942213
Dnmt3aKO-5	Recipient	DSS-FMT	Day 14	1.56303	0.00145534	0.11861	33.1483	0.00436602	2.22594	22.4231	0	1.38621	39.129	0
Dnmt3aKO-6	Recipient	DSS-FMT	Day 14	0	0	0.00147725	0	0	0	58.3786	0	40.3451	0.0103407	1.26452
Class level analysis
Sample Type	Type	Treatment	Time point	Unclassified	Actinobacteria	Alphaproteobacteria	Bacilli	Bacteroidia	Betaproteobacteria	Campylobacteria	Chlamydiia	Clostridia	Coriobacteriia	Deferribacteres	Deltaproteobacteria	Erysipelotrichia	Flavobacteriia	Fusobacteriia	Gammaproteobacteria	Mollicutes	Verrucomicrobiae
WT Mouse-1	Donor	H2O		15.2044	0.0053274	0	0.163818	0.245726	0.822418	23.067	0	13.6441	0	1.95649	0.0259711	0.566036	0.00133185	0	0.488123	43.8092	0
WT Mouse-2	Donor	H2O		33.4766	0.0106397	0	0.3809	0.292945	1.84775	21.4964	0.00283724	14.9778	0	0.588018	0.0432679	0.393667	0.00070931	0	0.932034	25.5557	0.00070931
WT Mouse-3	Donor	H2O		3.34946	0.0260244	0.000591464	1.63067	0.776592	1.56738	0.0283903	0	10.3624	0	0.177439	0.303421	0.16147	22.2349	0	49.4281	8.7513	1.20185
Dnmt3aWT-1	Recipient	H2O-FMT	Day 3	1.29485	1.89458	0	5.05402	3.32573	69.0716	5.22939	0	10.6787	0.00545202	0.705128	0.0626982	1.4048	0.00545202	0.00726936	1.24397	0.0163561	0
Dnmt3aWT-2	Recipient	H2O-FMT	Day 3	14.2046	0.00936917	0	0.132105	0.193942	0.354155	22.2152	0.0140538	13.1459	0	2.1521	0.0243599	0.16115	0.00187383	0	0.192068	47.1991	0
Dnmt3aWT-3	Recipient	H2O-FMT	Day 3	0.00765363	0.000765363	0	9.69026	0.0107151	50.8767	0.00153073	0	0.0466871	0	0.000765363	0.00229609	0.00535754	0	0	39.3167	0.0275531	0.00994972
Dnmt3aWT-1	Recipient	H2O-FMT	Day 7	1.40627	2.19308	0.000449863	5.97283	2.24437	72.36	0.00629808	0	7.26933	0.00134959	0.0607315	0.0548833	5.62778	0.0035989	0.0139457	2.67578	0.107517	0.00179945
Dnmt3aWT-2	Recipient	H2O-FMT	Day 7	31.1017	0.0172888	0.00411638	0.253569	3.72532	0.662737	21.811	0.00164655	19.0737	0.00164655	0.496435	0.0230517	0.284853	0	0	0.00246983	22.5405	0
Dnmt3aWT-3	Recipient	H2O-FMT	Day 7	0.0801895	0.00694975	0.00694975	8.99779	8.74974	1.21621	0.00106919	0	0.384375	0	0.00267298	0.00320758	7.8142	0.0219185	0	72.6533	0.0288682	0.0326104
Dnmt3aWT-1	Recipient	H2O-FMT	Day 14	7.72808	0.0944821	0.00370518	3.12069	2.82983	2.40744	1.40241	0	7.09449	0.00185259	1.41075	0.453884	0.762341	20.2516	0	40.4142	6.2423	5.78193
Dnmt3aWT-2	Recipient	H2O-FMT	Day 14	23.7509	0	0	0.183602	0.0032592	0.87564	31.2156	0.0010864	13.5061	0	0.823492	0.0141232	0.00434561	0	0	0	29.6218	0
Dnmt3aWT-3	Recipient	H2O-FMT	Day 14	0.144264	0	0	14.7313	0.000606152	40.4613	0.00181846	0	43.1859	0	0.0012123	0	0.0012123	0	0	0.0503107	0.00484922	1.41718
Dnmt3aKO-1	Recipient	H2O-FMT	Day 3	0.56862	3.6863	0.000748184	10.3975	2.58273	67.344	2.41589	0.020201	7.61352	0.00224455	0.763896	0.0231937	1.39237	0.00523729	0.0112228	3.0062	0.166097	0
Dnmt3aKO-2	Recipient	H2O-FMT	Day 3	14.0128	0.0199493	0.00386115	0.248401	2.93834	0.422153	22.3297	0.000643525	16.9556	0.0025741	2.03097	0.036681	0.243253	0.00772231	0	1.57986	39.1656	0.00193058
Dnmt3aKO-3	Recipient	H2O-FMT	Day 3	4.26794	5.94454	0	6.82963	0.00395424	63.6546	8.73095	0.000659039	6.21606	0.000659039	0.10281	0.0125217	0.00263616	0.00527232	0	1.81104	2.4167	0
Dnmt3aKO-1	Recipient	H2O-FMT	Day 7	0.752445	6.97123	0	5.8096	4.19936	69.2465	0.733813	0.0472966	6.54341	0.00214984	0.336092	0.0136157	0.795442	0.0100326	0	1.48841	3.0492	0.00143323
Dnmt3aKO-2	Recipient	H2O-FMT	Day 7	12.7417	0.000732284	0	0.107646	1.97351	0.348567	27.7602	0.000732284	16.2465	0	2.01744	0.0373465	0.139134	0.000732284	0	0.00732284	38.617	0.00146457
Dnmt3aKO-3	Recipient	H2O-FMT	Day 7	0.0145849	0.000729246	0	7.68187	0.0145849	51.7174	0.00218774	0	0.0546934	0	0.00145849	0.00218774	0.00218774	0	0	40.4884	0.00729246	0.0123972
Dnmt3aKO-1	Recipient	H2O-FMT	Day 14	1.48219	1.82001	0.0561902	1.33897	1.54797	28.8064	0.0109639	0	4.51988	0	0.00411148	0	2.78964	34.5426	0	22.0588	0.0801738	0.942213
Dnmt3aKO-2	Recipient	H2O-FMT	Day 14	5.21303	0.00145534	0	0.0931417	0.0218301	1.02238	33.1483	0.00436602	19.1581	0	2.21212	0.0196471	0.00291068	0	0	0	39.1028	0
Dnmt3aKO-3	Recipient	H2O-FMT	Day 14	0.104885	0	0.000738623	14.7481	0.00147725	40.2572	0	0	43.5426	0	0	0	0.00443174	0	0	0.0657375	0.0103407	1.26452
WT Mouse-4	Donor	DSS		4.87803	0	0	6.22992	29.114	1.34088	0.924209	0	54.2558	0.0761761	0.000917785	0.255144	2.03106	0	0	0	0.893922	0
WT Mouse-5	Donor	DSS		8.66295	0	0	0.705058	29.752	0.157392	0.373182	0	49.8269	0.102554	0	0.52274	6.34481	0	0	0	3.55235	0
WT Mouse-6	Donor	DSS		4.49932	0	0.170104	15.7473	33.0641	2.57265	0	0	37.6133	0.0948927	0.263591	0.177133	5.79689	0	0	0	0.000702909	0
Dnmt3aWT-4	Recipient	DSS-FMT	Day 3	2.89502	0.168994	0.0442603	5.17543	44.9805	5.22573	0.601537	0	15.1682	0.102603	0.0402366	0.023136	25.1489	0	0	0	0.385265	0.0402366
Dnmt3aWT-5	Recipient	DSS-FMT	Day 3	3.22079	0.0457174	0.0811484	3.50424	56.5239	2.28016	2.71447	0	15.5073	0.107436	0.017144	0.035431	15.5599	0	0	0	0.39317	0.00914348
Dnmt3aWT-6	Recipient	DSS-FMT	Day 3	3.44241	0.0374903	0.234314	3.59505	51.3925	2.42884	0.76989	0	21.1338	0.127199	0.0361514	0.0361514	15.8624	0	0	0	0.859599	0.044185
Dnmt3aWT-4	Recipient	DSS-FMT	Day 7	0.941769	0.898131	0	32.7194	31.9318	7.45398	0	0	13.3705	0.0223264	0	0	12.6581	0	0	0.00101484	0.00304451	0
Dnmt3aWT-5	Recipient	DSS-FMT	Day 7	1.6156	0	0.0127946	30.9314	51.169	4.60953	0	0	11.0592	0.134925	0.367553	0.0476888	0.0523414	0	0	0	0	0
Dnmt3aWT-6	Recipient	DSS-FMT	Day 7	11.6211	0.0646109	0	0.443426	23.0953	6.99303	0.27526	0	47.5846	0.0318629	0.825781	0.155774	8.67733	0	0	0	0.231891	0
Dnmt3aWT-4	Recipient	DSS-FMT	Day 14	4.24689	0.00909008	0.738115	15.5659	39.1546	2.43069	0.8981	0	21.2272	0.0618126	0.0127261	0.129079	15.4404	0	0	0	0.0563585	0.0290883
Dnmt3aWT-5	Recipient	DSS-FMT	Day 14	6.38833	0.00123303	0.153512	3.01969	28.9959	2.13992	1.31009	0	46.1203	0.0277432	0.353263	0.213931	9.26129	0	0	0	2.01231	0.00246606
Dnmt3aWT-6	Recipient	DSS-FMT	Day 14	4.26073	0.00242823	0.221778	3.18179	30.5447	2.48246	1.29586	0	38.9844	0.035614	1.29182	0.143265	16.8932	0	0	0	0.65724	0.00485645
Dnmt3aKO-4	Recipient	DSS-FMT	Day 3	3.54713	0.0908816	0.402082	3.5554	46.3221	2.11231	0.564567	0	23.8371	0.0812426	0.408967	0.0220319	18.5095	0	0	0	0.487456	0.0592107
Dnmt3aKO-5	Recipient	DSS-FMT	Day 3	5.45193	0.209063	0.466998	5.4818	50.9679	6.08455	1.98338	0	14.6303	0.051587	0.111319	0.0678776	14.4756	0	0	0.00135755	0.00678776	0.00950286
Dnmt3aKO-6	Recipient	DSS-FMT	Day 3	4.82181	0.214796	0.175293	8.92886	46.0528	5.23905	0.613527	0	22.8548	0.118508	0.213562	0.104929	10.6559	0	0	0	0.00246892	0.00370338
Dnmt3aKO-4	Recipient	DSS-FMT	Day 7	1.79874	0.869349	0	9.94068	43.3898	9.78138	0	0	11.6249	0.0256162	0	0	22.5567	0	0	0.000800506	0.0104066	0.00160101
Dnmt3aKO-5	Recipient	DSS-FMT	Day 7	2.94419	0.235194	0	6.69632	38.3512	9.03729	0	0	27.8296	0.0426517	0	0	14.8404	0	0	0	0.0194979	0.00365586
Dnmt3aKO-6	Recipient	DSS-FMT	Day 7	1.24161	0.469454	0	14.2504	41.2521	6.45	0	0	22.3281	0.0389701	0.000906281	0	13.9631	0	0	0	0.00543769	0
Dnmt3aKO-4	Recipient	DSS-FMT	Day 14	4.36809	0.00307324	0.472254	4.62317	38.1665	4.00852	1.23237	0	23.794	0.0624891	0.127027	0.0491718	22.7051	0	0	0	0.385179	0.00307324
Dnmt3aKO-5	Recipient	DSS-FMT	Day 14	3.41811	0.386494	0.415624	5.28503	40.2796	2.73407	0.503014	0	17.1108	0.101435	0.299104	0.132126	29.2092	0	0	0	0.0234081	0.101955
Dnmt3aKO-6	Recipient	DSS-FMT	Day 14	3.07843	0.213931	0.285241	2.10486	28.9242	1.24672	0.259255	0	52.7158	0.0586195	0.601303	0.279802	10.1236	0	0	0	0.0338422	0.0743319
Order level analysis
Sample Type	Type	Treatment	Time point	Unclassified	Actinomycetales	Anaeroplasmatales	Bacillales	Bacteroidales	Bifidobacteriales	Burkholderiales	Campylobacterales	Chlamydiales	Chromatiales	Clostridiales	Coriobacteriales	Deferribacterales	Eggerthellales	Enterobacterales	Erysipelotrichales	Flavobacteriales	Fusobacteriales	Lactobacillales	Micrococcales	Mycobacteriales	Neisseriales	Pasteurellales	Pseudomonadales	Rhizobiales	Verrucomicrobiales
WT Mouse-1	Donor	H2O		7.35788	0	0.877402	0	29.0901	0	1.33629	0.924209	0	0	52.5909	0.0165201	0.000917785	0.0183557	0	1.29867	0	0	6.22901	0	0	0	0	0	0	0
WT Mouse-2	Donor	H2O		15.9222	0	3.51033	0	29.6537	0	0.157392	0.373182	0	0	48.8028	0.00925834	0	0.0605353	0	0.293418	0	0	0.694375	0	0	0	0	0	0	0
WT Mouse-3	Donor	H2O		5.38217	0	0.000702909	0	32.9805	0	2.55648	0	0	0	37.0538	0.00702909	0.263591	0.0569356	0	5.79408	0	0	15.7276	0	0	0	0	0	0	0
Dnmt3aWT-1	Recipient	H2O-FMT	Day 3	5.09697	0	0.3742	0.00301774	44.4292	0.168994	5.18549	0.601537	0	0	14.9751	0.0070414	0.0402366	0.0502957	0	23.8774	0	0	5.12715	0	0	0	0	0	0	0.0402366
Dnmt3aWT-2	Recipient	H2O-FMT	Day 3	5.51352	0	0.38174	0	55.821	0.0457174	2.27216	2.71447	0	0	15.2948	0.00685761	0.017144	0.0651473	0	14.3438	0	0	3.47795	0	0	0	0	0	0	0.00914348
Dnmt3aWT-3	Recipient	H2O-FMT	Day 3	6.44297	0	0.831481	0.0107115	50.9533	0.0374903	2.41678	0.76989	0	0	20.8486	0.0120505	0.0361514	0.0615912	0	13.9517	0	0	3.54685	0	0	0	0	0	0	0.044185
Dnmt3aWT-1	Recipient	H2O-FMT	Day 7	3.54584	0	0.00202967	0.00710386	31.9247	0.898131	7.45398	0	0	0	13.2933	0	0	0.0131929	0.00101484	10.2762	0	0	32.5844	0	0	0	0	0	0	0
Dnmt3aWT-2	Recipient	H2O-FMT	Day 7	2.02038	0	0	0.00116314	51.0329	0	4.57813	0	0	0	10.8893	0.00232628	0.367553	0.0872357	0	0.0453626	0	0	30.928	0	0	0	0	0	0	0
Dnmt3aWT-3	Recipient	H2O-FMT	Day 7	12.9788	0	0.2195	0	23.0555	0.0646109	6.91337	0.27526	0	0	47.2447	0.00177016	0.825781	0.00708065	0	7.81527	0	0	0.442541	0	0	0	0	0	0	0
Dnmt3aWT-1	Recipient	H2O-FMT	Day 14	7.23025	0	0.0527225	0	39.0783	0.00909008	2.40705	0.8981	0	0	20.969	0.00545405	0.0127261	0.0127261	0	13.6424	0	0	15.524	0	0	0	0	0	0	0.0290883
Dnmt3aWT-2	Recipient	H2O-FMT	Day 14	7.68548	0	1.94202	0.00924773	28.8757	0.00123303	2.10725	1.31009	0	0	45.5617	0	0.353263	0.0110973	0	8.92467	0	0	3.00181	0	0	0	0	0	0	0.00246606
Dnmt3aWT-3	Recipient	H2O-FMT	Day 14	5.5833	0	0.631339	0.0113317	30.4273	0.00242823	2.44522	1.29586	0	0	38.6266	0.00242823	1.29182	0.0097129	0	16.3662	0	0	3.15831	0	0	0	0	0	0	0.00485645
Dnmt3aKO-1	Recipient	H2O-FMT	Day 3	9.88268	0	0.473686	0.00413098	45.8332	0.0908816	2.09991	0.564567	0	0	23.6251	0.0110159	0.408967	0.0330478	0	13.4284	0	0	3.46314	0	0	0	0	0	0	0.0592107
Dnmt3aKO-2	Recipient	H2O-FMT	Day 3	7.09185	0	0.00678776	0.0149331	50.6543	0.209063	6.04111	1.98338	0	0	14.0507	0.00407266	0.111319	0.0108604	0	14.295	0	0	5.44786	0	0	0	0	0	0	0.00950286
Dnmt3aKO-3	Recipient	H2O-FMT	Day 3	6.2797	0	0.00246892	0.0234548	45.7886	0.214796	5.19585	0.613527	0	0	22.129	0.00864123	0.213562	0.0135791	0	10.5151	0	0	8.89306	0	0	0	0	0	0	0.00370338
Dnmt3aKO-1	Recipient	H2O-FMT	Day 7	8.80396	0	0.0104066	0.00240152	43.3674	0.869349	9.78138	0	0	0	11.4937	0	0	0.00720455	0	15.8588	0	0	9.803	0	0	0	0	0.000800506	0	0.00160101
Dnmt3aKO-2	Recipient	H2O-FMT	Day 7	9.58567	0	0.0182793	0.00487448	38.3305	0.235194	9.03729	0	0	0	27.4348	0	0	0.0243724	0	8.68755	0	0	6.63783	0	0	0	0	0	0	0.00365586
Dnmt3aKO-3	Recipient	H2O-FMT	Day 7	3.81544	0	0.00543769	0.00181256	41.2376	0.469454	6.45	0	0	0	22.2193	0	0.000906281	0.0262822	0	11.6113	0	0	14.1625	0	0	0	0	0	0	0
Dnmt3aKO-1	Recipient	H2O-FMT	Day 14	5.83402	0	0.375959	0.00512206	38.0456	0.00307324	3.94296	1.23237	0	0	23.5389	0.00921971	0.127027	0.0204882	0	22.2185	0	0	4.59449	0	0	0	0	0	0	0.00307324
Dnmt3aKO-2	Recipient	H2O-FMT	Day 14	6.45544	0	0.0228879	0.00208072	40.1174	0.386494	2.68049	0.503014	0	0	16.5781	0.00676235	0.299104	0.0265292	0	27.4421	0	0	5.2455	0	0	0	0	0	0	0.101955
Dnmt3aKO-3	Recipient	H2O-FMT	Day 14	5.09385	0	0.0308206	0	28.8039	0.213931	1.2159	0.259255	0	0	52.0481	0.00543892	0.601303	0.0199427	0	9.26309	0	0	2.09036	0	0	0	0	0	0	0.0743319
WT Mouse-4	Donor	DSS		27.8204	0	0.00932295	0.00599333	0.245726	0.00399555	0.803106	23.067	0	1.57225	0	1.95649	0.0259711	0	0.486791	0.0499444	0.00133185	0	0.155161	0.00133185	43.7806	0.0139844	0.000665925	0	0	0
WT Mouse-5	Donor	DSS		47.4224	0	0.0361748	0.0134769	0.292945	0.00993035	1.82435	21.4964	0.00283724	1.32357	0	0.588018	0.0432679	0	0.931325	0.124839	0.00070931	0	0.365295	0.00070931	25.5089	0.0141862	0	0	0	0.00070931
WT Mouse-6	Donor	DSS		12.2469	0	8.70398	1.11609	0.776592	0.0230671	1.46742	0.0283903	0	1.8087	0	0.177439	0.303421	0	48.6935	0.154372	22.2349	0	0.495647	0.00295732	0.0473171	0.0313476	0.00236586	0.483226	0.000591464	1.20185
Dnmt3aWT-4	Recipient	DSS-FMT	Day 3	2.7042	0.0381641	0.0127214	1.51566	3.32573	0.0563375	0.190821	5.22939	0	10.486	0	0.705128	0.0626982	0.00181734	0.0399815	0.501586	0.00545202	0.00726936	3.45204	1.78735	0.00363468	68.739	1.13402	0.00090867	0	0
Dnmt3aWT-5	Recipient	DSS-FMT	Day 3	26.2506	0	0.00187383	0.00281075	0.193942	0.00936917	0.342912	22.2152	0.0140538	1.16084	0	2.1521	0.0243599	0	0.192068	0.160213	0.00187383	0	0.128358	0	47.1466	0.00281075	0	0	0	0
Dnmt3aWT-6	Recipient	DSS-FMT	Day 3	0.0298491	0	0.0267877	0.00306145	0.0107151	0	50.876	0.00153073	0	0	0.0275531	0	0.000765363	0	39.3152	0.00229609	0	0	9.6872	0.000765363	0	0.000765363	0	0.00153073	0	0.00994972
Dnmt3aWT-4	Recipient	DSS-FMT	Day 7	6.86491	0.111116	0.100769	1.9515	2.24437	0.0440866	0.0175446	0.00629808	0	6.95848	0	0.0607315	0.0548833	0.00134959	1.31495	0.542984	0.0035989	0.0139457	3.97904	2.03653	0.00674794	72.3411	1.34329	0	0	0.00179945
Dnmt3aWT-5	Recipient	DSS-FMT	Day 7	43.8987	0	0.0197586	0.0123491	3.60018	0.0164655	0.655327	21.811	0.00164655	6.52364	0.000823276	0.496435	0.0230517	0.000823276	0.00164655	0.181121	0	0	0.239573	0.000823276	22.5158	0	0	0.000823276	0	0
Dnmt3aWT-6	Recipient	DSS-FMT	Day 7	5.39782	0	0.0288682	0.155568	8.74974	0.00534596	1.21514	0.00106919	0	0	0.348557	0	0.00267298	0	72.6495	2.55216	0.0219185	0	8.82351	0.00160379	0	0	0	0.00374217	0	0.0326104
Dnmt3aWT-4	Recipient	DSS-FMT	Day 14	10.9618	0	6.22285	1.12174	2.82983	0.0944821	2.31852	1.40241	0	4.27578	0	1.41075	0.453884	0	39.7677	0.761414	20.2516	0	1.92669	0	0.0194522	0.000926295	0.000926295	0.393675	0.00370518	5.78193
Dnmt3aWT-5	Recipient	DSS-FMT	Day 14	24.0138	0	0.0021728	0.0152096	0.0032592	0	0.866948	31.2156	0.0010864	0	13.2747	0	0.823492	0	0	0.00434561	0	0	0.168392	0	0	0.0010864	0	0	0	0
Dnmt3aWT-6	Recipient	DSS-FMT	Day 14	33.7433	0	0.000606152	0	0.000606152	0	40.4558	0.00181846	0	9.60933	0	0.0012123	0	0	0	0.0012123	0	0	14.7144	0	0.00424307	0	0.0503107	0	0	1.41718
Dnmt3aKO-4	Recipient	DSS-FMT	Day 3	1.2779	0.000748184	0.157119	4.74199	2.58273	0.0426465	0.135421	2.41589	0.020201	7.54469	0.000748184	0.763896	0.0231937	0.00149637	0.00598547	0.91877	0.00523729	0.0112228	5.56275	3.64291	0.00299274	67.1914	2.94036	0.00897821	0.000748184	0
Dnmt3aKO-5	Recipient	DSS-FMT	Day 3	26.0216	0	0.0218799	0.0276716	2.88879	0.0173752	0.395768	22.3297	0.000643525	5.11603	0.00128705	2.03097	0.036681	0.00128705	1.57921	0.15702	0.00772231	0	0.219442	0.0025741	39.1231	0.0193058	0	0	0	0.00193058
Dnmt3aKO-6	Recipient	DSS-FMT	Day 3	10.4201	0.0402014	0	1.02678	0.00395424	0	0.214847	8.73095	0.000659039	0.345337	0.000659039	0.10281	0.0125217	0	0.277456	0.00131808	0.00527232	0	5.78966	5.86809	2.37716	63.3034	1.47888	0	0	0
Dnmt3aKO-4	Recipient	DSS-FMT	Day 7	1.37088	0.0329643	0.0444301	0.869254	4.19936	0.068795	0.207818	0.733813	0.0472966	6.24601	0.000716615	0.336092	0.0136157	0.00143323	0.0193486	0.764628	0.0100326	0	4.92458	6.858	2.97323	68.8695	1.40671	0	0	0.00143323
Dnmt3aKO-5	Recipient	DSS-FMT	Day 7	27.9176	0	0.00878741	0.00805513	1.97204	0.000732284	0.344174	27.7602	0.000732284	1.19362	0	2.01744	0.0373465	0	0.00585827	0.0366142	0.000732284	0	0.0959292	0	38.5972	0	0	0.00146457	0	0.00146457
Dnmt3aKO-6	Recipient	DSS-FMT	Day 7	0.0422962	0	0.00729246	0.00145849	0.0145849	0	51.7166	0.00218774	0	0	0.0284406	0	0.00145849	0	40.4863	0.000729246	0	0	7.68042	0.000729246	0	0.000729246	0	0.00218774	0	0.0123972
Dnmt3aKO-4	Recipient	DSS-FMT	Day 14	4.80632	0.00137049	0.0705803	0.34742	1.53358	0	0.241207	0.0109639	0	4.27114	0	0.00411148	0	0	21.0446	0.232984	34.5426	0	0.954548	1.81864	0.00753771	28.522	0.583144	0.0424853	0.0226131	0.942213
Dnmt3aKO-5	Recipient	DSS-FMT	Day 14	5.47862	0	0.00072767	0.0160087	0.0218301	0	1.01364	33.1483	0.00436602	0	18.9194	0	2.21212	0	0	0.00291068	0	0	0.077133	0.00145534	0	0	0	0	0	0
Dnmt3aKO-6	Recipient	DSS-FMT	Day 14	34.0158	0	0.00295449	0.000738623	0.00147725	0	40.2483	0	0	9.64716	0	0	0	0	0.00147725	0.00443174	0	0	14.74	0	0.00738623	0.000738623	0.0620444	0.00221587	0.000738623	1.26452
Family level analysis
Sample Type	Type	Treatment	Time point	Unclassified	Actinomycetaceae	Akkermansiaceae	Atopobiaceae	Bacillaceae_1	Bacillales_Incertae_Sedis_XI	Bacteroidaceae	Bifidobacteriaceae	Brevibacteriaceae	Burkholderiaceae	Chlamydiaceae	Clostridiaceae_1	Clostridiales_Incertae_Sedis_XIII	Comamonadaceae	Deferribacteraceae	Desulfovibrionaceae	Eggerthellaceae	Enterobacteriaceae	Enterococcaceae	Erysipelotrichaceae	Eubacteriaceae	Fusobacteriaceae	Helicobacteraceae	Lachnospiraceae	Lactobacillaceae	Micrococcaceae	Moraxellaceae	Muribaculaceae	Mycoplasmoidaceae	Neisseriaceae	Odoribacteraceae	Pasteurellaceae	Peptostreptococcaceae	Porphyromonadaceae	Prevotellaceae	Rhizobiaceae	Rikenellaceae	Ruminococcaceae	Staphylococcaceae	Streptococcaceae	Sutterellaceae	Weeksellaceae
WT Mouse-1	Donor	H2O		12.5957	0	0	0.0165201	0	0	3.84919	0	0	0	0	0	0.24046	0	0.000917785	0.255144	0.0183557	0	0	1.29867	0	0	0.924209	42.443	6.21249	0	0	8.42802	0.00458892	0	4.59443	0	0	0	0.134914	0	10.0323	8.18572	0	0.00826006	0.757172	0
WT Mouse-2	Donor	H2O		25.3493	0	0	0.00925834	0	0	0.858177	0	0	0	0	0.51633	0.118934	0	0	0.52274	0.0569744	0	0	0.281311	0.00142436	0	0.373182	37.1544	0.67301	0	0	3.93622	0	0	12.4247	0	0	0	0.0769154	0	11.2204	6.33769	0	0.00071218	0.0883103	0
WT Mouse-3	Donor	H2O		11.2381	0	0	0.00702909	0	0	2.56351	0	0	0	0	0	0	0	0.263591	0.177133	0.0499065	0	0.000702909	5.79337	0	0	0	32.4912	15.6264	0	0	12.0542	0	0	0.955956	0	0	0	0.377462	0	14.733	3.64599	0	0.000702909	0.0217902	0
Dnmt3aWT-1	Recipient	H2O-FMT	Day 3	15.99	0	0.0402366	0.0070414	0	0	1.57627	0.168994	0	0	0	0.938518	0.0744377	0	0.0402366	0.023136	0.0502957	0	0	23.8472	0.100591	0	0.601537	5.17241	5.06679	0	0	28.6303	0	0	2.05106	0	0	0.0362129	0.399348	0	6.8875	5.60697	0.00201183	0.0130769	2.67573	0
Dnmt3aWT-2	Recipient	H2O-FMT	Day 3	14.1518	0	0.00914348	0.00685761	0	0	3.2848	0.0457174	0	0	0	1.40124	0.0651473	0	0.017144	0.035431	0.0651473	0	0	14.3187	0.0548609	0	2.71447	8.15713	3.45509	0	0	31.4582	0	0	3.75797	0	0	0.0377169	0.604613	0	10.9173	4.20829	0	0.00457174	1.22751	0
Dnmt3aWT-3	Recipient	H2O-FMT	Day 3	17.1585	0	0.044185	0.0120505	0	0	7.20483	0.0374903	0	0	0	2.27352	0.0910479	0	0.0361514	0.0361514	0.0615912	0	0	13.9223	0.0147283	0	0.76989	9.07801	3.49329	0	0	20.7817	0	0	5.89669	0	0	0.0615912	1.51434	0	11.5162	4.67825	0.00267788	0.00535576	1.30145	0
Dnmt3aWT-1	Recipient	H2O-FMT	Day 7	11.0729	0	0	0	0	0	3.02726	0.898131	0	0	0	8.68091	0.141062	0	0	0	0.0131929	0.00101484	0	10.2722	0.0659644	0	0	1.7922	32.0638	0	0	12.3749	0	0	0.00101484	0	0.68197	0	1.06558	0	9.68966	0.697193	0.00608902	0	7.45398	0
Dnmt3aWT-2	Recipient	H2O-FMT	Day 7	9.75993	0	0	0.00232628	0	0	8.81778	0	0	0	0	0.00465257	0.0790937	0	0.367553	0.0476888	0.0872357	0	0.00116314	0.0453626	0.00116314	0	0	9.25745	30.5104	0	0	13.4227	0	0	4.9957	0	0.00116314	0.04071	0.510619	0	20.9808	1.0131	0.00116314	0.0174471	0.0348943	0
Dnmt3aWT-3	Recipient	H2O-FMT	Day 7	23.5538	0	0	0.00177016	0	0	4.65995	0.0646109	0	0	0	0.00265524	0.0787722	0	0.825781	0.102669	0.00619557	0	0.000885081	7.76305	0	0	0.27526	42.0679	0.43546	0	0	4.1174	0	0	0.462897	0	0.00265524	0.130992	4.60773	0	7.57541	3.10309	0	0.00531049	0.155774	0
Dnmt3aWT-1	Recipient	H2O-FMT	Day 14	13.7151	0	0.0290883	0.00545405	0	0	8.26834	0.00909008	0	0	0	5.95764	0.198164	0	0.0127261	0.129079	0.0127261	0	0	13.5533	0.249068	0	0.8981	7.38297	15.355	0	0	4.5105	0	0	9.06827	0	0	0.0345423	0.496319	0	15.2659	3.58331	0	0.0127261	1.25261	0
Dnmt3aWT-2	Recipient	H2O-FMT	Day 14	14.3821	0	0.00246606	0	0	0	11.1898	0.00123303	0	0	0	0.0789139	0.0647341	0	0.353263	0.213931	0.00986424	0	0	8.85377	0.0283597	0	1.31009	36.9601	2.93523	0	0	4.20833	0	0	1.86188	0	0	0	0	0	10.5547	5.84148	0.00924773	0.00863121	1.13192	0
Dnmt3aWT-3	Recipient	H2O-FMT	Day 14	10.7368	0	0.00485645	0.00242823	0	0	11.114	0.00242823	0	0	0	0.127077	0.0744656	0	1.29182	0.143265	0.00890349	0	0	16.2643	0.0275199	0	1.29586	33.2125	3.0539	0	0	5.61972	0	0	1.44641	0	0	0	0.00404704	0	11.0169	3.2344	0.00890349	0.0267105	1.28048	0
Dnmt3aKO-1	Recipient	H2O-FMT	Day 3	19.3591	0	0.0592107	0.0110159	0	0	7.59687	0.0908816	0	0	0	5.55479	0.0963895	0	0.408967	0.0220319	0.0330478	0	0	13.3678	0.00688497	0	0.564567	8.36661	3.35986	0	0	21.9162	0	0	1.88235	0	0	0.0633417	0.945994	0	9.06062	6.11523	0.00275399	0.0220319	1.09196	0
Dnmt3aKO-2	Recipient	H2O-FMT	Day 3	20.4094	0	0.00950286	0.00407266	0	0	8.67204	0.209063	0	0	0	0	0.142543	0	0.111319	0.0678776	0.0108604	0	0.00135755	14.2706	0.0027151	0	1.98338	9.86805	5.37183	0	0	20.5452	0	0	7.69189	0	0	0.13847	2.85086	0	4.6917	2.88073	0.00950286	0.0298661	0.0217208	0
Dnmt3aKO-3	Recipient	H2O-FMT	Day 3	18.9008	0	0.00370338	0.00864123	0	0	6.68461	0.214796	0	0	0	0	0.166652	0	0.213562	0.104929	0.00493784	0	0	10.488	0.00123446	0	0.613527	16.4208	8.77702	0	0	19.5539	0	0	5.1045	0	0	0.130853	1.8554	0	6.24267	4.44036	0.00617231	0.0135791	0.0209858	0
Dnmt3aKO-1	Recipient	H2O-FMT	Day 7	18.1915	0	0.00160101	0	0	0	3.09235	0.869349	0	0	0	0.686834	0.256162	0.000800506	0	0	0.00720455	0	0	15.8532	0.250558	0	0	7.26699	9.53242	0	0.000800506	18.4925	0	0	0	0	0	0	4.42039	0	9.92867	1.33684	0.00240152	0.0248157	9.78058	0
Dnmt3aKO-2	Recipient	H2O-FMT	Day 7	23.1623	0	0.00365586	0	0	0	2.10943	0.235194	0	0	0	0.778699	0.174263	0	0	0	0.0243724	0	0	8.68267	0.0402145	0	0	18.6303	6.47331	0	0	11.5452	0	0	0	0	0	0	1.97782	0	13.361	3.74604	0.00365586	0.0134048	9.03729	0
Dnmt3aKO-3	Recipient	H2O-FMT	Day 7	15.6261	0	0	0	0	0	2.00288	0.469454	0	0	0	7.50854	0.189413	0	0.000906281	0	0.0262822	0	0	11.6104	0.114191	0	0	9.86397	13.9812	0	0	18.1909	0	0	0	0	1.05763	0	1.57149	0	9.16432	2.17054	0.00181256	0	6.45	0
Dnmt3aKO-1	Recipient	H2O-FMT	Day 14	11.0944	0	0.00307324	0.00921971	0	0	16.0454	0.00307324	0	0	0	0.132149	0.11371	0	0.127027	0.0491718	0.0204882	0	0	22.1437	0.0706844	0	1.23237	19.5591	4.50639	0	0	4.77478	0	0	1.63291	0	0	0	0	0	14.1697	2.19839	0.00307324	0.00614647	2.10107	0
Dnmt3aKO-2	Recipient	H2O-FMT	Day 14	13.5913	0	0.101955	0.00676235	0.00052018	0	6.46688	0.386494	0	0	0	1.05857	0.0858298	0	0.299104	0.132126	0.0265292	0	0.00052018	27.3074	0.11392	0	0.503014	10.4125	5.09569	0	0	3.78015	0	0	5.43745	0	0	0.0681436	1.01383	0	21.0179	3.04149	0.00156054	0.0156054	0.0348521	0
Dnmt3aKO-3	Recipient	H2O-FMT	Day 14	11.5239	0	0.0743319	0.00543892	0	0	2.60343	0.213931	0	0	0	0.429675	0.0785622	0	0.601303	0.279802	0.0193384	0	0.000604325	9.14766	0.102131	0	0.259255	41.8966	2.02086	0	0	3.522	0	0	3.9553	0	0	0.0423027	0.783205	0	15.6991	6.69954	0	0.00604325	0.0356551	0
WT Mouse-4	Donor	DSS		29.2894	0	0	0	0	0	0	0.00399555	0	0	0	0.0579355	0.000665925	0	1.95649	0.00732518	0	0.486791	0	0.0479466	0	0	23.063	0.357602	0.154495	0.00133185	0	0.221087	43.672	0.0139844	0.00199778	0.000665925	0.0865703	0.0159822	0	0	0.0026637	0.0619311	0.00599333	0.000665925	0.4788	0.00133185
WT Mouse-5	Donor	DSS		48.9963	0	0.00070931	0	0.00141862	0	0	0.00993035	0	0	0.00283724	0.00425586	0.00141862	0	0.588018	0.00993035	0	0.931325	0.00070931	0.124129	0	0	21.4957	0.495099	0.361039	0.00070931	0	0.278759	25.4458	0.0141862	0	0	0.0354655	0.0070931	0	0	0	0.0716404	0.0120583	0.00070931	1.07177	0.00070931
WT Mouse-6	Donor	DSS		13.4463	0	1.20185	0	0	0.00177439	0	0.0230671	0	0.445964	0	0	0.00236586	0	0.177439	0.303421	0	48.5018	0	0.154372	0	0	0.0283903	0.813263	0.49269	0.00295732	0.415799	0.751159	0.0467257	0.0313476	0	0.00236586	0	0.0118293	0	0.000591464	0	0.208195	1.07469	0.000591464	0.922092	22.2349
Dnmt3aWT-4	Recipient	DSS-FMT	Day 3	4.08265	0.0381641	0	0	0	0.0726936	0.254427	0.0563375	0	0	0	0.0972276	0.00999537	0	0.705128	0.0563375	0	0.0399815	0	0.500677	0	0.00726936	5.22939	8.06444	0.501586	1.78372	0.00090867	1.93547	0.00363468	68.6436	0.0681502	1.10585	0.208085	0.0754196	0.131757	0	0.81962	1.19399	1.36482	2.84777	0.0826889	0.00545202
Dnmt3aWT-5	Recipient	DSS-FMT	Day 3	27.6344	0	0	0	0	0	0.0271706	0.00936917	0	0	0.0140538	0.00843226	0.00374767	0	2.1521	0.00843226	0	0.192068	0.000936917	0.160213	0	0	22.2115	0.207996	0.125547	0	0	0.129295	47.0258	0.00281075	0.0056215	0	0.00374767	0.0056215	0.0178014	0	0.00468459	0.0187383	0.00281075	0.000936917	0.022486	0.00187383
Dnmt3aWT-6	Recipient	DSS-FMT	Day 3	0.0841899	0	0.00994972	0	0	0	0	0	0	0.000765363	0	0	0	0	0.000765363	0.00229609	0	39.3152	0.00229609	0.00229609	0	0	0.00153073	0	9.6849	0.000765363	0.00153073	0.000765363	0.000765363	0.000765363	0	0	0	0.00994972	0	0	0	0	0.00306145	0	50.8752	0
Dnmt3aWT-4	Recipient	DSS-FMT	Day 7	7.41284	0.111116	0.00179945	0	0	0.0940213	0	0.0440866	0	0.000899726	0	0.659049	0.00764767	0.00134959	0.0607315	0.0548833	0.00134959	1.31495	0.0553331	0.527239	0	0.0139457	0.00629808	3.9444	0.256422	2.03653	0	1.93711	0.00674794	72.3033	0	1.34284	1.10216	0.283414	0	0	0	0.88398	1.83634	3.57956	0.0152953	0.0035989
Dnmt3aWT-5	Recipient	DSS-FMT	Day 7	45.8029	0	0	0.000823276	0	0	0	0.0164655	0	0	0.00164655	0.385293	0.00576293	0	0.496435	0.0032931	0.000823276	0.00164655	0.000823276	0.172888	0.0131724	0	21.811	4.13531	0.237103	0.000823276	0.000823276	3.16385	22.4688	0	0.000823276	0	0.118552	0.343306	0.00246983	0	0.0164655	0.6685	0.0115259	0	0.0971465	0
Dnmt3aWT-6	Recipient	DSS-FMT	Day 7	5.46144	0	0.0326104	0	0	0	0	0.00534596	0	0.0197801	0	0.00801895	0	0.0903468	0.00267298	0.00320758	0	72.6495	6.58409	2.55216	0	0	0.00106919	0.00106919	0.797083	0.00160379	0.00374217	0.00855354	0	0	0	0	0.307393	8.74065	0	0	0	0	0.154498	1.44234	1.10394	0.0219185
Dnmt3aWT-4	Recipient	DSS-FMT	Day 14	12.567	0	5.78193	0	0	0	0.463147	0.0944821	0	0.289004	0	0.00185259	0.00370518	0	1.41075	0.445548	0	39.474	0	0.761414	0	0	1.39871	3.16885	1.91743	0	0.327908	1.88501	0.0194522	0.000926295	0.0129681	0.000926295	0	0.02501	0.209343	0.00370518	0.209343	0.300119	1.06987	0.00648406	1.67659	20.2516
Dnmt3aWT-5	Recipient	DSS-FMT	Day 14	38.3315	0	0	0	0	0	0	0	0	0	0.0010864	0	0	0	0.823492	0.0141232	0	0	0.0021728	0.00434561	0	0	31.2156	0.0021728	0.166219	0	0	0.0021728	29.3404	0.0010864	0	0	0.0304192	0.0010864	0	0	0	0.0010864	0.0152096	0	0.0478017	0
Dnmt3aWT-6	Recipient	DSS-FMT	Day 14	78.9132	0	1.41718	0	0	0	0	0	0	0	0	0.0012123	0	0	0.0012123	0	0	0	0	0.0012123	0	0	0.00181846	0.00242461	14.701	0	0	0.000606152	0.00424307	0	0	0.0503107	0	0	0	0	0	0	0	0	4.90559	0
Dnmt3aKO-4	Recipient	DSS-FMT	Day 3	2.16973	0.000748184	0	0.000748184	0	0.230441	0.204254	0.0426465	0	0	0.020201	0.00897821	0.00673365	0.000748184	0.763896	0.0187046	0.00149637	0.00523729	0	0.91877	0	0.0112228	2.41589	6.47179	0.239419	3.64216	0.00897821	2.0201	0.00299274	67.1682	0.103249	2.90894	0.0381574	0.0209491	0.0276828	0.000748184	0.114472	0.657654	4.41129	5.10336	0.0770629	0.00523729
Dnmt3aKO-5	Recipient	DSS-FMT	Day 3	27.6845	0	0.00193058	0.00128705	0	0	0	0.0173752	0	0.000643525	0.000643525	0.296022	0.00450468	0.00128705	2.03097	0.012227	0.00128705	1.57921	0.024454	0.149298	0.013514	0	22.3258	3.01556	0.181474	0.0025741	0	2.47242	39.0401	0.0193058	0	0	0.108112	0.347504	0.00643525	0	0.012227	0.51289	0.0270281	0.0115835	0.0675702	0.00772231
Dnmt3aKO-6	Recipient	DSS-FMT	Day 3	11.259	0.0402014	0	0.000659039	0	0.831049	0	0	0	0	0.000659039	0.00593135	0	0	0.10281	0.00790847	0	0.277456	0.0112037	0.00131808	0	0	8.73095	0.00527232	0.0975378	5.81866	0	0.00197712	2.37254	63.2184	0	1.46439	0	0.00131808	0.000659039	0	0	0.000659039	0.177282	5.53923	0.0276797	0.00527232
Dnmt3aKO-4	Recipient	DSS-FMT	Day 7	2.15988	0.0329643	0.00143323	0.000716615	0	0.700849	0.132574	0.068795	0	0	0.0472966	0.146906	0.00429969	0	0.336092	0.0121825	0.00143323	0.0193486	0	0.761045	0	0	0.733813	4.83715	0.202085	6.84654	0	3.56874	2.97037	68.7771	0.00859938	1.37948	0.0773944	0.303128	0.0609123	0	0.0458633	0.931599	0.151206	4.58132	0.0429969	0.0100326
Dnmt3aKO-5	Recipient	DSS-FMT	Day 7	29.4957	0	0.00146457	0	0	0	0.015378	0.000732284	0	0	0.000732284	0	0	0	2.01744	0.0124488	0	0.00585827	0	0.0351496	0	0	27.7602	0.117898	0.0937324	0	0.00146457	1.0706	38.4845	0	0.520654	0	0.0388111	0.0124488	0	0	0.243118	0.0190394	0.00805513	0	0.0344174	0.000732284
Dnmt3aKO-6	Recipient	DSS-FMT	Day 7	0.0758415	0	0.0123972	0	0	0	0	0	0	0	0	0.00218774	0	0.000729246	0.00145849	0.00218774	0	40.4863	0.00145849	0.000729246	0	0	0.00218774	0	7.67896	0.000729246	0.00218774	0	0	0.000729246	0	0	0	0.0145849	0	0	0	0	0.00145849	0	51.7159	0
Dnmt3aKO-4	Recipient	DSS-FMT	Day 14	5.93629	0.00137049	0.942213	0	0	0.113066	0.00137049	0	0	0.117177	0	0.582459	0.00822295	0	0.00411148	0	0	20.7753	0	0.219279	0	0	0.0109639	2.96712	0.0774328	1.81796	0.0356328	0.0925082	0.00753771	28.2465	0.128141	0.57218	0.0150754	1.16971	0	0.0226131	0	0.447466	0.226816	0.729787	0.118548	34.5426
Dnmt3aKO-5	Recipient	DSS-FMT	Day 14	25.686	0	0	0	0	0	0.00509369	0	0	0	0.00436602	0	0	0	2.21212	0.0196471	0	0	0	0.00291068	0	0	33.1483	0.00145534	0.077133	0.00145534	0	0.0123704	38.7586	0	0	0	0.00654903	0.00072767	0.00072767	0	0.00072767	0.00072767	0.0160087	0	0.0451155	0
Dnmt3aKO-6	Recipient	DSS-FMT	Day 14	78.9574	0	1.26452	0	0	0	0	0	0	0	0	0.00147725	0	0	0	0	0	0.00147725	0	0.00443174	0	0	0	0.00147725	14.7348	0	0.00221587	0.000738623	0.00738623	0.000738623	0	0.0620444	0	0	0	0.000738623	0	0	0.000738623	0.000738623	4.95912	0
Genus level analysis
Sample Type	Type	Treatment	Time point	Unclassified	Acetatifactor	Acinetobacter	Actinomyces	Acutalibacter	Adlercreutzia	Agrobacterium	Akkermansia	Alistipes	Anaerotignum	Anaerotruncus	Bacillus	Bacteroides	Bifidobacterium	Bilophila	Blautia	Brevibacterium	Butyricicoccus	Chlamydia	Chryseobacterium	Clostridium_IV	Clostridium_sensu_stricto	Clostridium_XlVa	Clostridium_XVIII	Desulfovibrio	Duncaniella	Dysosmobacter	Eisenbergiella	Enterococcus	Eubacterium	Faecalibaculum	Flintibacter	Fusobacterium	Gemella	Harryflintia	Helicobacter	Ileibacterium	Intestinimonas	Jeotgalicoccus	Kineothrix	Kocuria	Lachnospiracea_incertae_sedis	Lactobacillus	Lactococcus	Lawsonibacter	Ligilactobacillus
WT Mouse-1	Donor	H2O		60.9694	1.21974	0	0	0.0826006	0.0165201	0	0	10.0084	1.28398	0.0137668	0	3.82716	0	0	0.00275335	0	0.370785	0	0	0.000917785	0	0.918703	0	0.255144	4.56965	0.372621	0.127572	0	0	1.18578	0.816829	0	0	0	0.924209	0	0.422181	0	0	0	0	5.52782	0.000917785	0	0
WT Mouse-2	Donor	H2O		68.3614	0.236444	0	0	0.0348968	0.0519891	0	0	11.1976	0.196562	0.00854616	0	0.851767	0	0	0.0113949	0	0.297691	0	0	0.00498526	0.502087	0.52274	0	0.436566	0.819007	0.68939	0.0697936	0	0	0.00427308	0.358226	0	0	0.534135	0.373182	0	0.219351	0	0	0	0	0.390987	0	0	0.185879
WT Mouse-3	Donor	H2O		47.7359	0.342317	0	0	0.00984072	0.0499065	0	0	14.7006	0.486413	0.00351454	0	2.52133	0	0	0.00773199	0	0.348643	0	0	0	0	0.489927	0	0.147611	5.30977	0.190488	0.455485	0.000702909	0	5.72027	0.686742	0	0	0.150422	0	0	0.254453	0	0	0	0	11.4806	0	0	1.44869
Dnmt3aWT-1	Recipient	H2O-FMT	Day 3	48.1028	0.0412425	0	0	0	0.0502957	0	0.0402366	6.82815	0.047278	0.00100591	0	1.54408	0.168994	0	0.0271597	0	0.0382248	0	0	0	0.926448	0.0553253	0	0.0211242	8.83696	0.0553253	0.175029	0	0.0995856	0.26355	0.0714199	0	0	0.0191124	0.601537	15.6711	0.00502957	0	0	0	0	3.38792	0	0	0.864081
Dnmt3aWT-2	Recipient	H2O-FMT	Day 3	48.7942	0.0502892	0	0	0.00228587	0.0628615	0	0.00914348	10.8293	0.153153	0	0	3.23794	0.0457174	0	0.018287	0	0.0960066	0	0	0	1.37724	0.138295	0	0.0308593	6.64388	0.0834343	0.00914348	0	0.052575	0.15201	0.118865	0	0	0.178298	2.71447	9.35036	0.0205728	0	0	0	0	2.29044	0	0	0.325737
Dnmt3aWT-3	Recipient	H2O-FMT	Day 3	48.2005	0.022762	0	0	0.00535576	0.0602523	0	0.044185	11.4305	0.291889	0.00267788	0	7.12985	0.0374903	0	0.0307956	0	0.133894	0	0	0	2.2521	0.087031	0	0.0321345	5.16295	0.170045	0.0334735	0	0.0147283	0.160673	0.104437	0	0	0.194146	0.76989	8.77139	0.00937257	0.00133894	0	0	0	1.49024	0	0	1.52103
Dnmt3aWT-1	Recipient	H2O-FMT	Day 7	29.2161	0.0284154	0	0	0	0.0131929	0	0	9.59833	0.0700237	0	0	3.02117	0.898131	0	0.00608902	0	0.00405935	0	0	0	8.65656	0.0517567	0.0801721	0	7.42962	0.0426232	0.0923502	0	0.0598754	1.23303	0.0395786	0	0	0	0	0.00202967	0.0253709	0.00304451	0	0	0.00608902	25.6267	0	0	5.02243
Dnmt3aWT-2	Recipient	H2O-FMT	Day 7	29.2216	0.097704	0	0	0.008142	0.0860725	0	0	20.7435	0.276828	0.00232628	0	8.66425	0	0	0.00116314	0	0.032568	0	0	0	0.00465257	0.0744411	0	0.0383837	3.56038	0.0314048	0.00465257	0.00116314	0	0.0186103	0.0988671	0	0	0	0	0	0.0849094	0	0	0	0	16.8516	0	0	7.02073
Dnmt3aWT-3	Recipient	H2O-FMT	Day 7	76.6285	0.076117	0	0	0.00708065	0.00442541	0	0	7.50903	0.428379	0.000885081	0	3.85364	0.0646109	0	0.00354032	0	0.054875	0	0	0.00354032	0.00265524	0.302698	0	0.0796573	0.568222	0.0699214	0.0787722	0.000885081	0	0.0354032	0.318629	0	0	0.148694	0.27526	4.88122	0.249593	0	0	0	0	0.152234	0.00177016	0	0.0637258
Dnmt3aWT-1	Recipient	H2O-FMT	Day 14	41.1853	0.0163621	0	0	0	0.00909008	0	0.0290883	15.2132	0.339969	0.00181802	0	8.18471	0.00909008	0	0.0181802	0	0.0799927	0	0	0	5.93946	0.138169	0	0.0872648	0.865376	0.363603	0.212708	0	0.23816	0.0672666	0.127261	0	0	0.287247	0.8981	0.0109081	0.299973	0	0	0	0.00181802	5.36133	0	0	6.40487
Dnmt3aWT-2	Recipient	H2O-FMT	Day 14	64.3679	0.146731	0	0	0.0104808	0.0080147	0	0.00246606	10.4949	0.528354	0.0104808	0	11.0418	0.00123303	0	0.0431561	0	0.803319	0	0	0	0.0770644	0.554247	0	0.194819	1.25276	0.154129	0.00184955	0	0.0258936	0.140565	0.403201	0	0	0.286063	1.31009	1.5789	0.191736	0.00739818	0	0	0	1.31688	0	0	1.04129
Dnmt3aWT-3	Recipient	H2O-FMT	Day 14	61.9165	0.0744656	0	0	0.00485645	0.00890349	0	0.00485645	10.9732	0.407942	0.0097129	0	10.9942	0.00242823	0	0.0607056	0	0.408751	0	0	0	0.12384	0.526116	0	0.129505	2.03809	0.163501	0.00242823	0	0.0267105	0.24687	0.247679	0	0	0.262248	1.29586	2.86612	0.0153788	0.00728468	0	0	0	1.15826	0	0	1.32257
Dnmt3aKO-1	Recipient	H2O-FMT	Day 3	50.4847	0.0550797	0	0	0.00413098	0.0330478	0	0.0592107	9.00691	0.00413098	0.00413098	0	7.52664	0.0908816	0	0.0192779	0	0.0426868	0	0	0	5.50246	0.0578337	0	0.0165239	5.38267	0.107405	0.0771116	0	0.00688497	0.139076	0.0578337	0	0	0.161108	0.564567	7.83371	0.00275399	0	0	0	0	0.762854	0	0	2.24863
Dnmt3aKO-2	Recipient	H2O-FMT	Day 3	54.4813	0.0638049	0	0	0.00950286	0.00950286	0	0.00950286	4.67541	0.0950286	0.00135755	0	8.5838	0.209063	0	0.0529445	0	0.0298661	0	0	0	0	0.114034	0	0.0638049	6.18229	0.0298661	0	0.00135755	0.00135755	0.245717	0.115392	0	0	0.0257935	1.98338	5.06638	0.221281	0	0	0	0	2.8753	0	0	1.66029
Dnmt3aKO-3	Recipient	H2O-FMT	Day 3	58.6233	0.0691298	0	0	0.0209858	0.00493784	0	0.00370338	6.20687	0.22961	0.00370338	0	6.60066	0.214796	0	0.0370338	0	0.0246892	0	0	0	0	0.220969	0	0.0925846	4.93167	0.0703643	0	0	0	0.161714	0.414779	0	0	0.048144	0.613527	3.07134	0.308615	0	0	0	0	2.02452	0	0	4.96007
Dnmt3aKO-1	Recipient	H2O-FMT	Day 7	49.7546	0.0856541	0.000800506	0	0.00560354	0.00720455	0	0.00160101	9.82141	0.229745	0	0	3.09075	0.869349	0	0.00720455	0	0.0216137	0	0	0	0.674826	0.485107	0.0992627	0	8.75433	0.0424268	0.0560354	0	0.228945	5.27213	0.0600379	0	0	0	0	0	0.0960607	0.00160101	0	0	0.0544344	5.28494	0	0	3.69994
Dnmt3aKO-2	Recipient	H2O-FMT	Day 7	56.1577	0.237631	0	0	0.060931	0.0243724	0	0.00365586	13.2488	0.42408	0.00731172	0	2.10578	0.235194	0	0.00365586	0	0.104801	0	0	0.00365586	0.764075	0.604436	0.025591	0	5.01219	0.118206	0.0243724	0	0.0402145	3.92152	0.170607	0	0	0	0	0	0.226663	0.00243724	0	0	0.0134048	3.41823	0	0	2.71996
Dnmt3aKO-3	Recipient	H2O-FMT	Day 7	46.7188	0.140474	0	0	0.0108754	0.0262822	0	0	9.04831	0.153162	0.000906281	0	2.00288	0.469454	0	0.00634397	0	0.0444078	0	0	0.000906281	7.42426	0.227477	0.108754	0	8.99575	0.236539	0.296354	0	0.106941	1.15188	0.234727	0	0	0	0	0	0.0616271	0	0	0	0.00725025	11.8696	0	0	1.64762
Dnmt3aKO-1	Recipient	H2O-FMT	Day 14	53.1844	0.03483	0	0	0.00614647	0.0204882	0	0.00307324	14.1184	0.191565	0.00819529	0	15.9081	0.00307324	0	0.052245	0	0.101417	0	0	0	0.131125	0.250981	0	0.0481474	1.23749	0.172101	0.00204882	0	0.0645379	0.439473	0.134198	0	0	0.469181	1.23237	4.43673	0.0153662	0.00102441	0	0	0	2.0478	0	0	1.5192
Dnmt3aKO-2	Recipient	H2O-FMT	Day 14	53.5739	0.0275696	0	0	0.00728253	0.0187265	0	0.101955	20.9081	0.176341	0.00208072	0.00052018	6.40134	0.386494	0	0.0026009	0	0.126924	0	0	0	1.04088	0.280377	0	0.123283	0.938405	0.244485	0.0052018	0.00052018	0.105076	2.52235	0.123803	0	0	0.228879	0.503014	0.00208072	0.00052018	0.00052018	0	0	0	1.03828	0	0	3.29066
Dnmt3aKO-3	Recipient	H2O-FMT	Day 14	68.1871	0.0882314	0	0	0.0211514	0.0132951	0	0.0743319	15.6091	0.42484	0.0108778	0	2.57624	0.213931	0	0.0048346	0	0.337213	0	0	0	0.419401	0.625476	0	0.230248	1.0195	0.348695	0.0187341	0.000604325	0.0924617	0.847263	0.222391	0	0	0.404897	0.259255	0.00181297	0	0	0	0	0	0.383142	0	0	1.33616
WT Mouse-4	Donor	DSS		30.4141	0.00599333	0	0	0.000665925	0	0	0	0.0026637	0.0026637	0.000665925	0	0	0.00399555	0	0.00133185	0	0.000665925	0	0.00133185	0.00133185	0.0579355	0.00332963	0	0.00732518	0.0206437	0.00133185	0.000665925	0	0	0.00466148	0.00466148	0	0	0	23.063	0	0	0	0	0	0.0026637	0.00998888	0	0.0026637	0.113207
WT Mouse-5	Donor	DSS		50.8122	0.0134769	0	0	0.00567448	0	0	0.00070931	0	0.00638379	0	0.00141862	0	0.00993035	0	0.00354655	0	0.00070931	0.00283724	0.00070931	0.00212793	0.00425586	0.00567448	0	0.00993035	0.0425586	0.00070931	0.00638379	0.00070931	0	0.0106397	0.0070931	0	0	0	21.4957	0	0	0.00212793	0	0	0.00425586	0.0702217	0	0.00212793	0.261736
WT Mouse-6	Donor	DSS		72.6377	0.0065061	0	0	0.000591464	0	0.000591464	1.20185	0	0.0343049	0	0	0	0.0230671	0.298098	0	0	0.000591464	0	22.2349	0.00887196	0	0.0082805	0	0.00532318	0	0.00532318	0.00236586	0	0	0.0230671	0.0159695	0	0.00118293	0.00177439	0.0283903	0	0.00473171	0.000591464	0.000591464	0	0	0	0	0.0212927	0.486183
Dnmt3aWT-4	Recipient	DSS-FMT	Day 3	14.2461	0.0981363	0.00090867	0.0381641	0.00090867	0	0	0	0.812351	0.0999537	0.00272601	0	0.138118	0.0563375	0	0.00363468	0	0.0445248	0	0.00545202	0.0127214	0.0972276	0.0327121	0	0.0563375	0.986815	0.0772369	0.00636069	0	0	0.188095	0.197181	0.00726936	0.0608809	0.0672416	5.22939	0.00363468	0.00272601	0	0	0	0.00636069	0.367103	0	0.0272601	0.0499768
Dnmt3aWT-5	Recipient	DSS-FMT	Day 3	28.1984	0.000936917	0	0	0	0	0	0	0.00468459	0.00374767	0	0	0.0271706	0.00936917	0	0	0	0	0.0140538	0.00187383	0	0.00843226	0.00187383	0	0.00843226	0.0833856	0.000936917	0	0.000936917	0	0.056215	0.00843226	0	0	0	22.2115	0	0	0	0	0	0	0.0262337	0.000936917	0	0.0768272
Dnmt3aWT-6	Recipient	DSS-FMT	Day 3	39.4667	0	0.00153073	0	0	0	0	0.00994972	0	0	0	0	0	0	0	0.00229609	0	0	0	0	0	0	0	0	0	0	0	0	0	0	0	0	0	0.00229609	0	0	0	0	0	0	0	0.00153073	0	0	0	0
Dnmt3aWT-4	Recipient	DSS-FMT	Day 7	15.0906	0.0647802	0	0.111116	0.00179945	0.00134959	0	0.00179945	0	0.0463359	0.000899726	0	0	0.0440866	0	0.00854739	0	0.000899726	0	0.0035989	0.0179945	0.659049	0.03284	0.00179945	0.0548833	0.209186	0.0679293	0.00404877	0.0553331	0	0.0148455	0.0647802	0.0139457	0.0935715	0.00224931	0.00629808	0	0.0193441	0	0	0	0.0256422	0.133609	0.0107967	0.0584822	0.118764
Dnmt3aWT-5	Recipient	DSS-FMT	Day 7	53.3639	0.0230517	0.000823276	0	0.00740948	0.000823276	0	0	0.0164655	0.023875	0.000823276	0	0	0.0164655	0	0	0	0.000823276	0.00164655	0	0.00576293	0.385293	0.00823276	0.000823276	0.0032931	0	0.0164655	0	0.000823276	0.0131724	0.0312845	0.144897	0	0	0.00164655	21.811	0	0.00576293	0.000823276	0.000823276	0	0.0584526	0.0880905	0	0.0197586	0.129254
Dnmt3aWT-6	Recipient	DSS-FMT	Day 7	80.7887	0	0.00374217	0	0	0	0	0.0326104	0	0	0	0	0	0	0.00534596	0.00320758	0	0	0	0	0	0	0	0.00801895	0	0	0	0	0	0	0	0	0.0219185	6.55789	0	0.00588056	0	0	0	0	0	0.00106919	0	0	0.000534596	0
Dnmt3aWT-4	Recipient	DSS-FMT	Day 14	63.253	0.0657669	0	0	0.00463147	0	0.00370518	5.78193	0.208416	0.0620617	0	0	0.281594	0.0944821	0.419612	0	0	0.031494	0	20.2516	0.00463147	0.00185259	0.0166733	0	0.0259363	1.25606	0.00648406	0	0	0	0.26492	0.0555777	0	0	0	1.39871	0.0129681	0.000926295	0	0	0	0	0.408496	0	0.0111155	1.25606
Dnmt3aWT-5	Recipient	DSS-FMT	Day 14	38.4162	0	0	0	0	0	0	0	0	0	0	0	0	0	0	0	0	0	0	0	0.0010864	0	0	0	0	0	0	0	0.0141232	0.0010864	0	0	0	0.0021728	0	0	0	0.0010864	0	0	0	31.2156	0	0	0.00543201	0
Dnmt3aWT-6	Recipient	DSS-FMT	Day 14	83.9097	0	0	0	0	0	0	1.41718	0	0.0012123	0	0	0	0	0	0	0	0	0	0	0	0.0012123	0	0	0	0	0	0	0	0	0	0	0	0	0	0.00181846	0.0012123	0	0	0	0	0	0	0	0	14.5713
Dnmt3aKO-4	Recipient	DSS-FMT	Day 3	10.5307	0.0688329	0.00897821	0.000748184	0.0104746	0.00149637	0.000748184	0	0.114472	0.395041	0	0	0.0493801	0.0426465	0	0.00598547	0	0.0823002	0.020201	0.00523729	0.00523729	0.00897821	0.0314237	0	0.0134673	1.03549	0.0216973	0.00299274	0	0	0.14814	0.0628474	0.0112228	0.225203	0.00823002	2.41589	0	0.0104746	0	0	0	0.00299274	0.0673365	0	0.0209491	0.128688
Dnmt3aKO-5	Recipient	DSS-FMT	Day 3	34.9499	0.0186622	0	0	0.00772231	0.00128705	0	0.00193058	0.012227	0.0173752	0	0	0	0.0173752	0	0.000643525	0	0.00193058	0.000643525	0.00772231	0.00450468	0.295378	0.0025741	0.0025741	0.012227	0.000643525	0.0102964	0	0.024454	0.013514	0.0199493	0.119696	0	0	0.00128705	22.3258	0	0.00772231	0.000643525	0	0	0.0392551	0.051482	0.0109399	0.0205928	0.0952418
Dnmt3aKO-6	Recipient	DSS-FMT	Day 3	11.9154	0	0	0.0402014	0	0	0	0	0	0	0	0	0	0	0	0	0	0	0.000659039	0.00527232	0	0.00593135	0	0	0.00790847	0	0	0	0.0112037	0	0	0	0	0.807323	0	8.73095	0	0	0.00131808	0	0	0	0.0105446	0.00131808	0	0.0678811
Dnmt3aKO-4	Recipient	DSS-FMT	Day 7	11.1348	0.0487298	0	0.0329643	0.0107492	0.00143323	0	0.00143323	0.0429969	0.0257981	0.000716615	0	0.131857	0.068795	0	0.00143323	0	0.00716615	0.0472966	0.0100326	0.00931599	0.146906	0.018632	0.00214984	0.0121825	0.531728	0.0429969	0	0	0	0.248665	0.292379	0	0.630621	0.000716615	0.733813	0	0.0229317	0	0	0	0.00931599	0.0931599	0.000716615	0.0566126	0.0788276
Dnmt3aKO-5	Recipient	DSS-FMT	Day 7	30.3297	0	0.00146457	0	0	0	0	0.00146457	0.243118	0.000732284	0	0	0.015378	0.000732284	0.000732284	0.000732284	0	0	0.000732284	0.000732284	0	0	0.00146457	0.00146457	0.0117165	0.0432048	0.00366142	0	0	0	0.0227008	0	0	0	0	27.7602	0	0.000732284	0.000732284	0	0	0.000732284	0.00732284	0	0	0.0578505
Dnmt3aKO-6	Recipient	DSS-FMT	Day 7	40.6183	0	0.00218774	0	0	0	0	0.0123972	0	0	0	0	0	0	0	0.00218774	0	0	0	0	0	0	0	0.00218774	0	0	0	0	0	0	0	0	0	0.00145849	0	0	0	0	0	0	0	0.00218774	0	0	0	0
Dnmt3aKO-4	Recipient	DSS-FMT	Day 14	31.4781	0.039059	0.000685246	0.00137049	0	0	0.0226131	0.942213	0	0.0157607	0	0	0.00137049	0	0	0.00411148	0	0.000685246	0	34.5426	0.00753771	0.569439	0.0143902	0.00753771	0	0.0822295	0.0383738	0	0	0	0.0260393	0.0376885	0	0.108269	0.00411148	0.0109639	0	0.00548197	0	0.044541	0.00274098	0.0232984	0.0109639	0	0.0280951	0.0609869
Dnmt3aKO-5	Recipient	DSS-FMT	Day 14	25.7813	0	0	0	0	0	0	0	0	0.00072767	0	0	0	0.00509369	0	0	0	0	0	0	0.00436602	0	0	0	0	0	0	0	0.0196471	0.00436602	0	0	0	0	0	0.00072767	0	0	0	0	0	33.1483	0	0	0.00291068	0
Dnmt3aKO-6	Recipient	DSS-FMT	Day 14	84.0073	0	0.00221587	0	0	0	0.000738623	1.26452	0	0	0	0	0	0	0	0	0	0	0	0	0	0.00147725	0	0	0	0	0	0	0	0	0	0	0	0	0	0	0.00369312	0	0	0	0	0	0	0	0	14.5804
[truncated: 23 more columns]

## Sheet: Table S2
Supplementary Table 2. Bacterial 16S rRNA analysis from mouse feces, plasma, and BM (phylum, class, order, family, and genus)
Related data: Extended Data Fig. 3d-g	Experimental Design: Fecal, plasma, and BM samples were collected from water or DSS-treated and young and old mice. Microbial analysis of mouse fecal, plasma, and BM samples was performed by 16S rRNA sequencing of indicated mice (n = 3 biological replicates housed in separate cages).	Data Description: Microbial analysis of mouse fecal, plasma, and BM samples of water or DSS-treated and young and old mice mice (n = 3 biological replicates housed in separate cages). "Others," includes Unclassified bacteria and Tenericutes	Comparison: For simplicity, gram-positive bacteria (Actinobacteria and Firmicutes) and gram-negative bacteria (Bacteroidetes, Campilobacterota, Deferribacteres, Proteobacteria, and Verrucomicrobia) were shown (Extended Data Fig. 3g).
Sample Type	Genetic Background	CD45 Status	Room	Cage	Rack	Floor	SPF Status	Facility	Sex	Age
H2O-1	C57BL/6J	CD45.2	6445	A	2	6th	SPF	CCHMC	Female	6-10 weeks
H2O-2	C57BL/6J	CD45.2	6445	B	2	6th	SPF	CCHMC	Female	6-10 weeks
H2O-3		CD45.2	6445	C	2	6th	SPF	CCHMC	Female	6-10 weeks
		C57BL/6J
DSS-1	C57BL/6J	CD45.2	6445	D	2	6th	SPF	CCHMC	Female	6-10 weeks
DSS-2	C57BL/6J	CD45.2	6445	E	2	6th	SPF	CCHMC	Female	6-10 weeks
DSS-3	C57BL/6J	CD45.2	6445	F	2	6th	SPF	CCHMC	Female	6-10 weeks
Young-1	C57BL/6J	CD45.2	6445	G	2	6th	SPF	CCHMC	Female	6-10 weeks
Young-2	C57BL/6J	CD45.2	6445	H	2	6th	SPF	CCHMC	Female	6-10 weeks
Young-3	C57BL/6J	CD45.2	6445	I	2	6th	SPF	CCHMC	Female	6-10 weeks
Old-1	C57BL/6J	CD45.2	6445	J	2	6th	SPF	CCHMC	Female	61 weeks
Old-2	C57BL/6J	CD45.2	6445	K	2	6th	SPF	CCHMC	Female	58 weeks
Old-3	C57BL/6J	CD45.2	6445	L	2	6th	SPF	CCHMC	Female	73 weeks
Phylum level analysis
Treatment	Sample	Unclassified	Actinobacteria	Bacteroidetes	Campilobacterota	Chlamydiae	Deferribacteres	Firmicutes	Fusobacteria	Proteobacteria	Tenericutes	Verrucomicrobia
H2O-1	Fecal	0.593457	1.72152	11.5326	0.0978044	0	0.337342	82.3455	0	3.32369	0.0157482	0.0323252
H2O-2	Fecal	0.608211	0.275037	26.0293	0.00223607	0	0	72.6484	0	0.0954056	0.341373	0
H2O-3	Fecal	1.19413	0.220089	18.1425	0	0	0.391848	73.3001	0	2.16743	4.57726	0.0066919
H2O-1	Plasma	0.995447	0.648134	35.3944	0.00546949	0	0.0382864	56.5613	0	6.32683	0.0246127	0.00546949
H2O-2	Plasma	1.57913	0.019672	47.6152	0.747537	0	0	43.7309	0	3.94692	2.35885	0.00178836
H2O-3	Plasma	0.62431	0.549647	23.665	0.0190629	0	0.0643373	69.6336	0	5.37177	0.00556001	0.0667201
H2O-1	BM	1.1032	0.0500939	24.217	0.00455399	0	2.36238	71.6935	0	0.377981	0.191268	0
H2O-2	BM	0.951449	0.0594656	17.4906	7.69408	0.00767298	3.68878	68.8458	0	1.25645	0.00575473	0
H2O-3	BM	0.316289	1.57617	12.7807	5.369	0.0158144	0.14233	73.806	0	3.71376	2.27992	0
DSS-1	Fecal	1.59486	0	8.92448	26.7207	0.00224628	2.01604	20.4569	0	0.749135	39.5357	0
DSS-2	Fecal	0.434315	4.99653	7.45052	6.48648	0.000763295	0.283182	13.2897	0	63.8549	3.20355	0
DSS-3	Fecal	0.443678	0	0.0647457	27.0834	0.0020446	0.603157	24.2476	0	22.8913	24.662	0.0020446
DSS-1	Plasma	0.668917	0	0.170787	26.7119	0.00304977	2.01793	23.961	0	4.00435	42.462	0
DSS-2	Plasma	0.0707933	0	0.00842777	0.00280926	0	0	42.3866	0	57.5195	0.011237	0.000561851
DSS-3	Plasma	0.0130036	0.1492	0.0602274	0.0752842	0	0.0123192	40.0341	0	59.5341	0.110189	0.0116348
DSS-1	BM	1.8127	0.00237265	28.1673	22.3488	0.00237265	0.616889	16.9273	0	1.2923	28.8261	0.00395441
DSS-2	BM	0.712378	4.34433	5.7344	10.3291	0	0.575729	12.9955	0	52.1604	12.0903	1.05782
DSS-3	BM	0	0.0109951	7.31065	0	0	0.000549756	17.7736	0	74.8888	0.0115449	0.00329853
Young-1	Fecal	0.235335	0.761459	34.9568	4.30231	0.0256976	0.239393	55.5135	0	2.21269	1.75284	0
Young-2	Fecal	1.50451	0.050877	36.1784	0	0	0.0872178	60.156	0	2.01812	0.00484543	0
Young-3	Fecal	0.324616	0.568783	42.169	0.90469	0.00282275	0.0931506	43.6989	0	7.73715	4.50087	0
Young-1	Plasma	1.74245	0.0931793	11.7779	6.12188	0	1.45049	76.4816	0	0.835508	1.49708	0
Young-2	Plasma	0.855969	0.0922257	17.9523	0.00144103	0	1.02889	78.5763	0	1.37762	0.115282	0
Young-3	Plasma	3.68621	0.12263	17.278	2.29336	0	2.64112	73.0306	0	0.642434	0.305659	0
Young-1	BM	2.18172	0.223566	16.8623	0.00695924	0	1.05433	75.707	0	1.37967	2.58449	0
Young-2	BM	2.34706	0.601138	43.8511	0.00072777	0	0	52.5654	0	0.598955	0.0356607	0
Young-3	BM	3.87197	0.155877	37.6307	0.900966	0	1.56708	54.192	0	1.06412	0.617271	0
Old-1	Fecal	2.33454	0.0368889	20.3897	24.761	0	0.188397	50.5899	0	1.69294	0.00197619	0.00461112
Old-2	Fecal	0.937738	0.530486	9.87513	22.8109	0.00481385	0.403401	52.9206	0	1.4403	11.0767	0
Old-3	Fecal	0.748798	0.341874	7.62893	23.5532	0.0115645	0.530519	55.4747	0	1.40942	10.301	0
Old-1	Plasma	0.0129548	0	28.4969	0.0129548	0	0.407151	10.4157	0	55.8463	2.71866	2.08943
Old-2	Plasma	1.7326	0.0204191	10.2912	25.8438	0.000756264	2.6439	18.5421	0	0.756264	40.1659	0.00302506
Old-3	Plasma	0.909608	1.3938	13.52	10.3304	0.000932932	0.500051	12.4696	0	50.5696	10.3024	0.00373173
Old-1	BM	0.887361	1.11649	10.5098	11.8794	0.867573	2.81102	25.6502	0	5.62933	40.6489	0
Old-2	BM	0.819461	1.25076	29.5563	8.28087	0.00139128	0.509207	11.3076	0	33.2223	15.0522	0
Old-3	BM	0.0425389	1.39259	2.59487	3.04713	0	0.26195	5.2905	0	85.8077	1.56274	0
Class level analysis
Treatment	Sample	Unclassified	Actinobacteria	Alphaproteobacteria	Bacilli	Bacteroidia	Betaproteobacteria	Campylobacteria	Chlamydiia	Clostridia	Coriobacteriia	Deferribacteres	Deltaproteobacteria	Erysipelotrichia	Flavobacteriia	Fusobacteriia	Gammaproteobacteria	Mollicutes	Verrucomicrobiae
H2O-1	Fecal	2.01908	1.63366	0.0314963	12.8861	11.2972	3.11316	0.0978044	0	8.70873	0.0878582	0.334856	0.111066	59.6308	0	0	0	0.0157482	0.0323252
H2O-2	Fecal	1.02487	0.202737	0.0931696	1.98637	25.963	0.00223607	0.00223607	0	53.0999	0.0722996	0	0	17.2125	0	0	0	0.340628	0
H2O-3	Fecal	3.61511	0.00966607	0.000743544	1.65439	18.1313	1.70792	0	0	57.5741	0.210423	0.384412	0.402257	11.7331	0	0	0	4.56982	0.0066919
H2O-1	Plasma	1.69828	0.471743	0.0232453	13.1979	35.3889	5.87013	0.00546949	0	18.2476	0.176391	0.036919	0.421151	24.4322	0	0	0	0.0246127	0.00546949
H2O-2	Plasma	3.1976	0	0	10.5925	47.3362	3.76808	0.747537	0	16.2598	0.019672	0	0.166318	15.5516	0	0	0	2.35885	0.00178836
H2O-3	Plasma	3.0175	0.456715	0.0190629	2.61003	22.4656	4.72601	0.0190629	0	27.2552	0.0929316	0.0627487	0.478161	38.7239	0	0	0.000794287	0.00556001	0.0667201
H2O-1	BM	2.64701	0.02277	0.031878	0.847043	23.5145	0.149143	0.00455399	0	69.3106	0.027324	2.28155	0.193545	0.777594	0	0	0.0011385	0.191268	0
H2O-2	BM	3.49888	0.00959122	0	2.55127	16.6715	0.220598	7.69408	0.00767298	65.274	0.0498744	3.56602	0.149623	0.301164	0	0	0	0.00575473	0
H2O-3	BM	2.17712	1.53664	0	14.7285	12.0032	3.24987	5.369	0.0158144	54.0485	0.0395361	0.14233	0.0896152	4.35688	0	0	0.00263574	2.24038	0
DSS-1	Fecal	17.0965	0	0	0.121299	0.00224628	0.339189	26.7207	0.00224628	14.1875	0	1.99695	0.0303248	0.00224628	0	0	0	39.5009	0
DSS-2	Fecal	3.63481	4.99653	0	3.71496	7.4406	61.5513	6.48648	0.000763295	6.40023	0	0.280129	0.00992283	0.181664	0.00381647	0	2.13341	3.16538	0
DSS-3	Fecal	12.4598	0	0	1.02503	0.0122676	12.9144	27.0834	0.0020446	11.6345	0	0.601794	0.0129491	0.0081784	0.000681533	0	9.76978	24.4732	0.0020446
DSS-1	Plasma	24.9604	0	0.0386304	0.810223	0.169771	2.66143	26.7119	0.00304977	0.658751	0	1.98642	0.00914932	0.0823439	0.00101659	0	0.00203318	41.9049	0
DSS-2	Plasma	0.087087	0	0.000561851	42.2681	0.00842777	0.120236	0.00280926	0	0.0618037	0	0	0.000561851	0.0421389	0	0	57.3971	0.0106752	0.000561851
DSS-3	Plasma	0.0588586	0.1492	0.000684402	39.8863	0.0383265	33.741	0.0752842	0	0.110189	0	0.0123192	0.00479081	0.00821282	0.00615962	0	25.7869	0.110189	0.0116348
DSS-1	BM	34.594	0.00237265	0	0.209584	0	0.951432	22.3488	0.00237265	12.435	0	0.605816	0.0387533	0.000790883	0	0	0.00158177	28.8055	0.00395441
DSS-2	BM	10.4339	4.34433	0	3.04582	0.0013873	50.6912	10.3291	0	6.31291	0	0.564631	0.147054	0.0041619	0.00069365	0	1.16256	11.9044	1.05782
DSS-3	BM	0.0329853	0.0109951	0.0126444	9.49263	7.28646	1.15834	0	0	0.440904	0	0.000549756	0.00109951	7.80708	0.0241892	0	73.7167	0.0115449	0.00329853
Young-1	Fecal	3.3231	0.699244	0	19.449	33.4799	1.39037	4.30231	0.0256976	32.8929	0.0622151	0.235335	0.0825027	2.32901	0	0	0.00270501	1.72579	0
Young-2	Fecal	4.16707	0	0.172013	9.92344	35.0204	1.22105	0	0	41.9542	0.050877	0.084795	0.0242272	7.37717	0	0	0	0.00484543	0
Young-3	Fecal	3.48045	0.47281	0	9.84856	40.4725	7.2601	0.90469	0.00282275	7.46193	0.0959734	0.0931506	0.0338729	25.5868	0	0	0	4.28634	0
Young-1	Plasma	4.28314	0.0745434	0.0124239	2.01888	10.6318	0.158405	6.12188	0	72.6022	0.0186359	1.41633	0.472108	0.692633	0	0	0	1.49708	0
Young-2	Plasma	3.56654	0.0648462	0.0144103	2.00879	17.3975	0.315585	0.00144103	0	73.7272	0.0273795	1.0044	1.04186	0.713308	0	0	0.00144103	0.115282	0
Young-3	Plasma	5.05711	0.06223	0.100666	2.90285	17.2743	0.24526	2.29336	0	66.7106	0.0603997	2.58621	0.292847	2.1085	0	0	0	0.305659	0
Young-1	BM	3.93284	0.00608934	0	13.5436	16.8501	1.01344	0.00695924	0	55.4469	0.217476	1.03345	0.319255	5.04632	0	0	0	2.58362	0
Young-2	BM	3.49766	0.511622	0.598227	7.51059	43.8278	0	0.00072777	0	33.4825	0.0895157	0	0.00072777	10.445	0	0	0	0.0356607	0
Young-3	BM	6.72659	0.0966435	0.00207835	4.20555	37.0716	0.851086	0.900966	0	42.4525	0.0592331	1.52551	0.20264	5.28837	0	0	0	0.617271	0
Old-1	Fecal	4.08874	0.00526985	0.085635	2.8747	19.5584	1.34974	24.761	0	40.5798	0.0316191	0.184445	0.246365	6.22764	0	0	0	0.00197619	0.00461112
Old-2	Fecal	2.55423	0.393773	0	5.38188	9.35812	0.974323	22.8109	0.00481385	43.9649	0.136713	0.389922	0.105905	2.97785	0	0	0.00192554	10.9448	0
Old-3	Fecal	2.22616	0.250804	0	6.24119	7.29211	0.889017	23.5532	0.0115645	46.3005	0.0910701	0.515341	0.0954067	2.38589	0	0	0	10.1478	0
Old-1	Plasma	4.76182	0	0.00370137	2.86671	4.3084	3.25351	0.0129548	0	2.60947	0	0.407151	0.297961	0.21653	24.1755	0	52.2782	2.71866	2.08943
Old-2	Plasma	18.173	0.0204191	0	0.145203	0.00226879	0.3441	25.8438	0.000756264	12.6848	0	2.6197	0.0264692	0.00226879	0	0	0	40.1342	0.00302506
Old-3	Plasma	15.9811	1.3938	0	1.09899	0.567222	49.297	10.3304	0.000932932	9.36757	0	0.488856	0.0261221	0.159531	0.00746345	0	1.12232	10.155	0.00373173
Old-1	BM	2.51002	1.02901	0	1.88616	10.3953	5.3877	11.8794	0.867573	12.6678	0.0874863	2.79644	0.0656147	9.77764	0	0	0.0010415	40.6489	0
Old-2	BM	6.38248	1.25076	0.0132171	2.02639	0.000695638	8.21687	8.28087	0.00139128	7.15394	0	0.498077	0.0118258	0.000695638	26.9574	0	24.2826	14.9228	0
Old-3	BM	1.84708	1.39259	0	1.52692	0.00671667	77.0581	3.04713	0	2.20083	0	0.26195	0.00895556	0	2.5792	0	8.51002	1.56051	0
Order level analysis
Treatment	Sample	Unclassified	Actinomycetales	Anaeroplasmatales	Bacillales	Bacteroidales	Bifidobacteriales	Burkholderiales	Campylobacterales	Chlamydiales	Chromatiales	Clostridiales	Coriobacteriales	Deferribacterales	Eggerthellales	Enterobacterales	Erysipelotrichales	Flavobacteriales	Fusobacteriales	Lactobacillales	Micrococcales	Mycobacteriales	Neisseriales	Pasteurellales	Pseudomonadales	Rhizobiales	Verrucomicrobiales
H2O-1	Fecal	2.79654	0	0.0157482	0	11.2533	1.63366	3.04022	0.0978044	0	0	8.55871	0.00745966	0.334856	0.00994621	0	59.2976	0	0	12.8107	0	0	0	0	0	0	0.0323252
H2O-2	Fecal	1.48251	0	0.333174	0.000745356	25.9384	0.202737	0.00223607	0.00223607	0	0	52.8614	0.00223607	0	0.0499389	0	17.1499	0	0	1.97445	0	0	0	0	0	0	0
H2O-3	Fecal	7.90611	0	4.48134	0.124915	18.115	0.00966607	1.66926	0	0	0	56.4871	0.00148709	0.384412	0.150939	0	8.7478	0	0	1.51311	0	0	0	0	0	0	0.0066919
H2O-1	Plasma	2.32316	0	0.0232453	0.00273474	35.3589	0.471743	5.77441	0.00546949	0	0	18.0876	0.0287148	0.036919	0.10939	0	24.2353	0	0	13.1158	0	0	0	0	0	0	0.00546949
H2O-2	Plasma	7.42171	0	2.29626	0.0107302	47.2933	0	3.75735	0.747537	0	0	14.6825	0	0	0.00715346	0	13.0515	0	0	10.5639	0	0	0	0	0	0	0.00178836
H2O-3	Plasma	4.11361	0	0.00556001	0.00158857	22.3362	0.456715	4.63705	0.0190629	0	0	27.0804	0.0103257	0.0627487	0.0174743	0	38.1107	0	0	2.60288	0	0	0	0	0.000794287	0	0.0667201
H2O-1	BM	3.33238	0	0.188991	0	23.4383	0.02277	0.148005	0.00455399	0	0	68.7687	0.0011385	2.28155	0.0125235	0	0.759378	0	0	0.847043	0	0	0	0.0011385	0	0	0
H2O-2	BM	5.93505	0.00767298	0	0	16.6312	0.00959122	0.216762	7.69408	0.00767298	0.00767298	62.9069	0.00575473	3.56602	0.0345284	0	0.285818	0	0.00767298	2.55127	0	0	0.00767298	0	0	0.00767298	0
H2O-3	BM	2.45915	0.0158144	0	0	11.9584	1.53664	3.21297	5.369	0.0158144	0.0158144	53.9668	0.00527148	0.14233	0.0342646	0	4.25145	0	0.0158144	14.7232	0	0	0.0158144	0.00263574	0	0.0158144	0
DSS-1	Fecal	17.3638	0	0	0.00336942	0.00224628	0	0.336942	26.7207	0.00224628	0	13.9326	0	1.99695	0	0	0.00224628	0	0	0.11793	0	39.4908	0	0	0	0	0
DSS-2	Fecal	7.86575	0.000763295	0.000763295	0.339666	7.4406	0	0.628955	6.48648	0.000763295	2.40514	0	0.280129	0.00992283	0	0.251887	0.174794	0.00381647	0	3.36995	4.9866	3.14325	60.7941	1.81511	0.00152659	0	0
DSS-3	Fecal	23.489	0	0.0320321	0.00749686	0.0122676	0	12.9001	27.0834	0.0020446	0.691756	0	0.601794	0.0129491	0	9.75547	0.0020446	0.000681533	0	1.01208	0	24.3825	0.000681533	0	0.0115861	0	0.0020446
DSS-1	Plasma	25.9048	0	0.00101659	0.00101659	0.169771	0	2.63195	26.7119	0.00304977	0.179937	0	1.98642	0.00914932	0	0	0.0823439	0.00101659	0	0.809206	0	41.5044	0.00203318	0.00101659	0.00101659	0	0
DSS-2	Plasma	0.125855	0	0.000561851	0.00168555	0.00842777	0	0.119112	0.00280926	0	0.0488811	0	0	0.000561851	0	0.000561851	0.0185411	0	0	42.2658	0	0.0101133	0	57.3942	0.00168555	0.000561851	0.000561851
DSS-3	Plasma	0.338094	0	0.0116348	36.2918	0.0383265	0.000684402	33.7177	0.0752842	0	0.0636494	0	0.0123192	0.00479081	0	25.7855	0.00752842	0.00615962	0	3.36315	0.148515	0.0985539	0.0232697	0.000684402	0.000684402	0	0.0116348
DSS-1	BM	34.8716	0	0.00632706	0.00553618	0	0	0.937987	22.3488	0.00237265	0	12.1725	0	0.605816	0	0.00158177	0.000790883	0	0	0.204048	0.00237265	28.7945	0.00316353	0	0	0	0.00395441
DSS-2	BM	16.5304	0.0145666	2.12465	0.523705	0.0013873	0	0.548677	10.3291	0	0.563937	0	0.564631	0.147054	0	0.134568	0.0027746	0.00069365	0	2.50893	4.30618	9.76936	49.8963	0.975271	0	0	1.05782
DSS-3	BM	4.88788	0.00109951	0.0115449	0.168225	7.28646	0.00769658	1.15834	0	0	0	0.424961	0	0.000549756	0	73.7145	2.98407	0.0241892	0	9.30846	0.00219902	0	0	0	0.00219902	0	0.00329853
Young-1	Fecal	3.55438	0	0	0	33.4312	0.699244	1.37279	4.30231	0.0256976	0	32.786	0.0013525	0.235335	0.0554526	0	2.28573	0	0	19.4436	0	0	0	0.00270501	0	0	0
Young-2	Fecal	8.66848	0	0	0	34.9792	0	1.21378	0	0	0	41.7943	0.00726815	0.084795	0.016959	0	3.31427	0	0	9.89195	0	0	0	0	0	0	0
Young-3	Fecal	4.18754	0	0	0	40.433	0.47281	7.23329	0.90469	0.00282275	0	7.39136	0.00987961	0.0931506	0.049398	0	25.0956	0	0	9.84009	0	0	0	0	0	0	0
Young-1	Plasma	7.5879	0	1.4567	0	10.5883	0.0745434	0.158405	6.12188	0	0	69.4248	0	1.41633	0.00931793	0	0.667785	0	0	2.01888	0	0	0	0	0	0	0
Young-2	Plasma	4.37063	0	0.113841	0	17.3384	0.0648462	0.314144	0.00144103	0	0	73.0355	0.00144103	1.0044	0.0144103	0	0.68881	0	0	2.00879	0	0	0	0.00144103	0	0	0
Young-3	Plasma	7.80072	0	0.303829	0.00549089	17.2524	0.06223	0.243429	2.29336	0	0	65.2244	0.00549089	2.58621	0.0237938	0	1.00666	0	0	2.89736	0	0	0	0	0	0	0
Young-1	BM	7.08277	0	2.56361	0	16.837	0.00608934	1.00561	0.00695924	0	0	54.1421	0.00608934	1.03345	0.176591	0	3.28128	0	0	13.5383	0	0	0	0	0	0	0
Young-2	BM	5.92914	0	0.034933	0	43.7579	0.511622	0	0.00072777	0	0	32.9651	0	0	0.0516717	0	9.24778	0	0	7.5004	0	0	0	0	0	0	0
Young-3	BM	8.07856	0	0.591292	0.00103918	36.9542	0.0966435	0.839655	0.900966	0	0	41.6762	0.0135093	1.52551	0.00935259	0	4.91427	0	0	4.1962	0	0	0	0	0	0	0
Old-1	Fecal	6.55108	0	0.00197619	0.000658731	19.4826	0.00526985	1.32866	24.761	0	0	40.1483	0.00395239	0.184445	0.00395239	0	4.43721	0	0	2.83979	0	0	0	0	0	0	0.00461112
Old-2	Fecal	3.00962	0	0.00096277	0.00577662	9.34272	0.393773	0.963732	22.8109	0.00481385	0	43.7781	0.00481385	0.389922	0.104942	0	2.88831	0	0	5.37225	0	0	0	0.00192554	0	0	0
Old-3	Fecal	2.67645	0	0	0.00361389	7.27766	0.250804	0.878176	23.5532	0.0115645	0	46.1241	0.00289111	0.515341	0.0730006	0	2.27097	0	0	6.23685	0	0	0	0	0	0	0
Old-1	Plasma	7.17511	0	2.7057	2.00985	4.3084	0	3.235	0.0129548	0	0.233187	0	0.407151	0.297961	0	51.2418	0.212829	24.1755	0	0.856868	0	0.0129548	0.00740275	0	1.01418	0.00370137	2.08943
Old-2	Plasma	18.4922	0	0.00529385	0.00378132	0.00226879	0	0.340319	25.8438	0.000756264	0	12.3944	0	2.6197	0	0	0.00226879	0	0	0.141421	0.0204191	40.1024	0.00151253	0	0	0	0.00302506
Old-3	Plasma	22.7495	0	0.00186586	0.0774333	0.567222	0.0195916	0.264953	10.3304	0.000932932	2.85664	0	0.488856	0.0261221	0	0.0121281	0.153001	0.00746345	0	1.01783	1.36301	10.1466	48.8483	1.06354	0.000932932	0	0.00373173
Old-1	BM	2.88601	0	0.0010415	0.00208301	10.3953	1.02901	5.38458	11.8794	0.867573	0	12.6095	0.0312451	2.79644	0.0177056	0.0010415	9.77451	0	0	1.88408	0	40.3749	0	0	0	0	0
Old-2	BM	13.622	0	0	0.105737	0.000695638	0	0.188518	8.28087	0.00139128	0.327645	0	0.498077	0.0118258	0	23.6565	0.000695638	26.9574	0	1.91718	1.23824	14.9054	7.97479	0.278255	0.0215648	0.0132171	0
Old-3	BM	4.13747	0	0	0.239561	0.00671667	0	0.266428	3.04713	0	0.0134333	0	0.26195	0.00895556	0	6.77936	0	2.5792	0	1.28736	1.39035	1.56051	76.776	1.53588	0.109706	0	0
Family level analysis
Treatment	Sample	Unclassified	Actinomycetaceae	Akkermansiaceae	Atopobiaceae	Bacillaceae_1	Bacillales_Incertae_Sedis_XI	Bacteroidaceae	Bifidobacteriaceae	Brevibacteriaceae	Burkholderiaceae	Chlamydiaceae	Clostridiaceae_1	Clostridiales_Incertae_Sedis_XIII	Comamonadaceae	Deferribacteraceae	Desulfovibrionaceae	Eggerthellaceae	Enterobacteriaceae	Enterococcaceae	Erysipelotrichaceae	Eubacteriaceae	Fusobacteriaceae	Helicobacteraceae	Lachnospiraceae	Lactobacillaceae	Micrococcaceae	Moraxellaceae	Muribaculaceae	Mycoplasmoidaceae	Neisseriaceae	Odoribacteraceae	Pasteurellaceae	Peptostreptococcaceae	Porphyromonadaceae	Prevotellaceae	Rhizobiaceae	Rikenellaceae	Ruminococcaceae	Staphylococcaceae	Streptococcaceae	Sutterellaceae	Weeksellaceae
H2O-1	Fecal	7.42567	0	0.0323252	0.00745966	0	0	1.15293	1.63366	0	0	0	1.85248	0.0381271	0	0.334856	0.111066	0.00994621	0	0.000828851	59.2504	0	0	0.0978044	5.28309	12.6889	0	0	4.30339	0	0	0.480733	0	0	0.0124328	0.123499	0	4.26858	0.863662	0	0.0174059	0.0107751	0
H2O-2	Fecal	5.09451	0	0	0.00223607	0.000745356	0	18.9962	0.202737	0	0	0	2.25694	0.122984	0	0	0	0.0499389	0	0.000745356	17.1164	0.0327957	0	0.00223607	43.4043	1.97072	0	0	4.22617	0	0	0.00372678	0	0	0	0.366715	0	1.61519	4.53028	0	0.00298143	0.00149071	0
H2O-3	Fecal	19.408	0	0.0066919	0.00148709	0.00148709	0	2.14215	0.00966607	0	0	0	0.0304853	0.121198	0	0.384412	0.402257	0.150939	0	0.00148709	8.58794	0.437204	0	0	46.5325	1.45809	0	0	4.36683	0	0	0	0	0	0.179194	0	0	9.83412	5.76767	0.113019	0.0178451	0.0431256	0
H2O-1	Plasma	14.0292	0	0.00546949	0.0287148	0	0	2.82499	0.471743	0	0	0	0.00136737	0.0724707	0	0.036919	0.421151	0.108022	0	0	24.1997	0.00136737	0	0.00546949	14.8893	13.0789	0	0	13.7188	0	0	0.00410212	0	0	0.0205106	0.00136737	0	13.7435	2.27804	0.00273474	0.00820423	0.047858	0
H2O-2	Plasma	14.9221	0	0.00178836	0	0	0	11.9284	0	0	0	0	0.00178836	0.223546	0	0	0.166318	0.00715346	0	0.00178836	13.0515	0	0	0.747537	9.9755	10.478	0	0	9.11351	0	0	5.81755	0	0	0	0.209239	0	17.9552	3.23694	0.00894182	0.0160953	2.1371	0
H2O-3	Plasma	11.8714	0	0.0667201	0.0103257	0	0	2.46467	0.456715	0	0	0	1.64815	0.057983	0	0.0627487	0.478161	0.0142972	0	0	37.9804	0	0	0.0190629	21.4497	2.5441	0	0.000794287	5.33126	0	0	3.65849	0	0	0.0214458	0.404292	0	8.81977	2.55602	0.00158857	0.0063543	0.0754573	0
H2O-1	BM	8.14937	0	0	0.0011385	0	0	2.43297	0.02277	0	0	0	0	0.229977	0	2.28155	0.193545	0.0125235	0	0	0.759378	0.15939	0	0.00455399	57.8505	0.831104	0	0	4.61889	0	0	9.25485	0.0011385	0	0.031878	1.8216	0	3.83902	7.49815	0	0.0011385	0.00455399	0
H2O-2	BM	10.276	0	0	0.00575473	0	0	3.16894	0.00959122	0	0	0.00767298	0.0326102	0.0690568	0	3.56602	0.10934	0.0115095	0	0	0.285818	0.00191824	0	7.69408	52.4908	2.49947	0	0	4.27385	0.00575473	0	5.05841	0	0	0.0134277	1.94894	0	1.49431	6.95747	0	0	0.0191824	0
H2O-3	BM	7.58303	0	0	0.00527148	0	0	5.05008	1.53664	0	0	0.0158144	0.759093	0.0131787	0	0.14233	0.0658935	0.0289931	0	0	4.21982	0	0	5.369	49.2699	14.6916	0	0	4.03005	2.23247	0	0.0263574	0.00263574	0	0.0263574	1.90564	0	0.648392	2.19557	0	0.00527148	0.176595	0
DSS-1	Fecal	31.9478	0	0	0	0	0	0	0	0	0	0.00224628	0	0	0	1.99695	0.00449256	0	0	0	0.00224628	0	0	26.7207	0	0.11456	0	0	0	39.1785	0	0	0	0.015724	0	0	0	0	0	0.00336942	0.00336942	0.0101083	0
DSS-2	Fecal	10.8922	0.000763295	0	0	0	0.33127	0	0	0	0	0.000763295	0.0137393	0	0	0.280129	0.00686965	0	0.251887	0.00839624	0.174794	0	0	6.48648	0.00305318	0.177848	4.95302	0.00152659	0.126707	3.13867	60.7499	0	1.80519	0	7.30168	0	0	0	0	0.00763295	2.77076	0.512171	0.00381647
DSS-3	Fecal	24.8514	0	0.0020446	0	0	0	0	0	0	0.0020446	0.0020446	0.000681533	0	0	0.601794	0.0122676	0	9.75547	0	0.00136307	0	0	27.0787	0.0109045	1.01003	0	0.0115861	0.00477073	24.3369	0.000681533	0.00272613	0	0.000681533	0.0040892	0	0	0	0.00136307	0.00681533	0.00136307	12.2676	0.000681533
DSS-1	Plasma	28.3121	0	0	0	0	0	0	0	0	0	0.00304977	0	0	0	1.98642	0.00813273	0	0	0	0.0823439	0	0	26.7119	0	0.807173	0	0.00101659	0.165704	41.4881	0.00203318	0	0.00101659	0	0.00101659	0	0	0	0	0.00101659	0	0.426968	0.00101659
DSS-2	Plasma	0.233168	0	0.000561851	0	0	0	0.00449481	0	0	0	0	0.0427007	0	0.000561851	0	0.000561851	0	0.000561851	0	0.0185411	0.0011237	0	0.00280926	0.000561851	42.263	0	0.00168555	0.0011237	0.0101133	0	0	57.3942	0	0.0011237	0.0011237	0.000561851	0	0	0.00168555	0.0011237	0.0174174	0
DSS-3	Plasma	1.46736	0	0.0116348	0	27.2645	0.000684402	0	0.000684402	0	0	0	0.00342201	0.00205321	0.000684402	0.0123192	0.00479081	0	25.7855	0	0.00752842	0	0	0.0752842	0.0444861	3.36178	0.148515	0.000684402	0.0294293	0.0985539	0.0232697	0	0.000684402	0.000684402	0.00615962	0.000684402	0	0.00205321	0.00889722	7.90553	0.0013688	33.7136	0.00615962
DSS-1	BM	48.2217	0	0.00395441	0	0	0	0	0	0	0	0.00237265	0	0	0	0.605816	0.00790883	0	0.00158177	0	0.000790883	0	0	22.3488	0	0.204048	0.00237265	0	0	28.5398	0.00316353	0	0	0.000790883	0	0	0	0	0	0.00553618	0	0.0514074	0
DSS-2	BM	17.5251	0.0145666	1.05782	0	0	0.433531	0	0	0	0	0	0.0013873	0	0	0.564631	0.147054	0	0.134568	0.00485555	0.0027746	0	0	10.3284	0.00763015	0.499428	4.24375	0	0.00069365	9.74786	49.8228	0	0.960705	0.0131793	0.00069365	0	0	0	0	0.0763015	1.90268	0.382201	0.00069365
DSS-3	BM	4.91646	0.00109951	0.00329853	0	0	0	0	0.00769658	0	0.0318858	0	0.00934585	0	0.0995058	0.000549756	0.00109951	0	73.7145	6.61026	2.98407	0	0	0	0	0.796596	0.00219902	0.00219902	0.00439805	0	0	0	0	0.398573	7.28206	0	0	0	0	0.168225	1.9016	1.02694	0.0230897
Young-1	Fecal	6.74223	0	0	0.0013525	0	0	8.60057	0.699244	0	0	0	0.215048	0.0405751	0	0.235335	0.0554526	0.0541001	0	0	2.26544	0	0	4.30231	28.4661	19.3435	0	0	5.72514	1.72174	0	0.0743877	0.00270501	0	0.0933227	6.33648	0	12.1198	2.71177	0	0.0446326	0.123078	0
Young-2	Fecal	13.4485	0	0	0.00726815	0	0	6.64551	0	0	0	0	27.2241	0.150208	0	0.084795	0.0242272	0.0121136	0	0	3.30458	0.0290726	0	0	3.66799	9.70782	0	0	18.1776	0.00484543	0	1.10718	0	4.02413	0.11629	1.70801	0	5.37601	4.18645	0	0.00726815	0.986045	0
Young-3	Fecal	8.68982	0	0	0.00987961	0	0	7.52967	0.47281	0	0	0	0.0352843	0.0733914	0	0.0931506	0.0239933	0.0395184	0	0	25.0674	0.0254047	0	0.90469	5.50294	9.77517	0	0	24.1867	4.25247	0	0.920215	0	0	0.176422	4.52486	0	0.695807	1.09805	0	0.011291	5.88825	0
Young-1	Plasma	13.0979	0	0	0	0	0	2.91651	0.0745434	0	0	0	0.0559076	0.0496956	0	1.41633	0.406883	0.00621195	0	0	0.667785	0	0	6.12188	58.1066	1.99404	0	0	1.08709	0.00310598	0	2.36054	0	0	0.0279538	2.03441	0	1.73313	7.78047	0	0	0.0590135	0
Young-2	Plasma	8.98912	0	0	0.00144103	0	0	2.03329	0.0648462	0	0	0	0	0.19598	0	1.0044	1.04186	0.0115282	0	0	0.68881	0.0662872	0	0.00144103	60.8228	1.99582	0	0	2.87196	0	0	7.21666	0.00144103	0	0.0273795	0.938108	0	3.67606	8.34354	0	0	0.00720513	0
Young-3	Plasma	14.8986	0	0	0.00549089	0	0	1.76623	0.06223	0	0	0	0.565561	0.283696	0	2.58621	0.292847	0.018303	0	0	1.003	0.0732118	0	2.29336	54.7679	2.87905	0	0	8.66462	0.0018303	0	0.358738	0	0.0603997	0.0274544	0.55641	0	2.17988	6.6092	0.00549089	0	0.0384362	0
Young-1	BM	14.2369	0	0	0.00608934	0	0	2.53143	0.00608934	0	0	0	2.87417	0.0791614	0	1.03345	0.319255	0.171371	0	0	3.23779	0.0495846	0	0.00695924	40.7612	13.5018	0	0	6.07977	0.000869906	0	0.000869906	0	0	0.0504545	0.00347962	0	6.59214	8.44504	0	0.00173981	0.0104389	0
Young-2	BM	10.2485	0	0	0	0	0	14.3698	0.511622	0	0	0	1.19282	0.299114	0	0	0.00072777	0.0516717	0	0	9.18446	0.028383	0	0.00072777	22.884	7.47929	0	0	12.5162	0	0	4.7356	0	0	0	0	0	10.3831	6.11036	0	0.00363885	0	0
Young-3	BM	13.5779	0	0	0.0135093	0	0	0.26499	0.0966435	0	0	0	0.08833	0.160033	0	1.52551	0.20264	0.00935259	0	0	4.86958	0	0	0.900966	32.3205	4.12969	0	0	8.84236	0	0	6.57591	0	0	0	0.150681	0	20.0145	5.84433	0.00103918	0.00935259	0.402161	0
Old-1	Fecal	10.6174	0	0.00461112	0.00395239	0	0	6.61234	0.00526985	0	0	0	0.982168	0.0902462	0	0.184445	0.246365	0.00395239	0	0	4.40362	0.0362302	0	24.761	33.096	2.75415	0	0	3.06639	0	0	3.22712	0	0	0.0303016	0.56585	0	4.65591	3.92999	0.000658731	0.0085635	0.713406	0
Old-2	Fecal	7.29491	0	0	0.00481385	0	0	1.65885	0.393773	0	0	0	0.00096277	0.0231065	0	0.389922	0.0924259	0.0924259	0	0	2.88061	0	0	22.8109	38.3587	5.34819	0	0	5.2702	10.8215	0	0.127086	0.00192554	0	0.0510268	1.17843	0	0.369704	2.62836	0.00481385	0.0096277	0.181001	0
Old-3	Fecal	6.52235	0	0	0.00289111	0	0	1.02129	0.250804	0	0	0	0.0101189	0.0187922	0	0.515341	0.0744462	0.0643273	0	0	2.26808	0	0	23.5532	40.4857	6.21951	0	0	4.22392	10.03	0	0.0787828	0	0	0.0303567	0.988761	0	0.477756	2.98724	0.00361389	0.00361389	0.155397	0
Old-1	Plasma	7.43976	0	2.08943	0	0	0	0	0	0	1.44724	0	0.0166562	0	0	0.407151	0.297961	0	51.227	0.00370137	0.212829	0	0	0.0129548	0.00740275	0.853167	0	0.999371	0.0980864	0.0129548	0.00740275	0.00185069	0	0	4.20846	0	0.00370137	0	0	2.00985	0	1.76185	24.1755
Old-2	Plasma	31.608	0	0.00302506	0	0	0	0.000756264	0	0	0	0.000756264	0	0	0	2.6197	0.00453758	0	0	0	0.00226879	0	0	25.8438	0	0.141421	0.0204191	0	0.00151253	39.7129	0.00151253	0	0	0.0181503	0	0	0	0	0	0.00378132	0	0.0173941	0
Old-3	Plasma	23.6778	0	0.00373173	0	0	0.0727687	0.0438478	0.0195916	0	0	0.000932932	0	0	0	0.488856	0.00746345	0	0.0121281	0	0.153001	0	0	10.3304	2.27355	0.127812	1.34622	0.000932932	0.414222	10.1214	48.8259	0.0261221	1.05048	0.00186586	0.00932932	0.00653052	0	0.041049	0.165129	0.00466466	0.718357	0.0466466	0.00746345
Old-1	BM	9.41311	0	0	0.0312451	0	0	1.79555	1.02901	0	0	0.867573	0.0010415	0.0406187	0	2.79644	0.0510337	0.0114565	0.0010415	0	9.77451	0	0	11.8794	10.6004	1.86013	0	0	6.45108	40.1916	0	0.232255	0	0	0.0958184	0.932146	0	0.421809	0.862365	0.00208301	0.0239546	0.634276	0
Old-2	BM	14.6293	0	0	0	0	0.0264342	0	0	0	0.0793027	0.00139128	0	0	0	0.498077	0.00208691	0	23.3526	0	0.000695638	0	0	8.26418	0.00139128	0.0577379	1.20971	0.015304	0.000695638	14.8804	7.84331	0	0.26782	0.00626074	0	0	0.0132171	0	0	0.0737376	1.84692	0.00347819	26.926
Old-3	BM	4.52703	0	0	0	0	0.0985111	0	0	0	0.18135	0	0	0	0	0.26195	0	0	6.72339	0.00447778	0	0	0	3.04713	0.00223889	0.00671667	1.39035	0.109706	0.00223889	1.56051	76.7111	0	1.5314	0	0.00223889	0	0	0.00223889	0	0.14105	1.09929	0.0179111	2.5792
Genus level analysis
Treatment	Sample	Unclassified	Acetatifactor	Acinetobacter	Actinomyces	Acutalibacter	Adlercreutzia	Agrobacterium	Akkermansia	Alistipes	Anaerotignum	Anaerotruncus	Bacillus	Bacteroides	Bifidobacterium	Bilophila	Blautia	Brevibacterium	Butyricicoccus	Chlamydia	Chryseobacterium	Clostridium_IV	Clostridium_sensu_stricto	Clostridium_XlVa	Clostridium_XVIII	Desulfovibrio	Duncaniella	Dysosmobacter	Eisenbergiella	Enterococcus	Eubacterium	Faecalibaculum	Flintibacter	Fusobacterium	Gemella	Harryflintia	Helicobacter	Ileibacterium	Intestinimonas	Jeotgalicoccus	Kineothrix	Kocuria	Lachnospiracea_incertae_sedis	Lactobacillus	Lactococcus	Lawsonibacter	Ligilactobacillus	Limosilactobacillus	Malacoplasma
H2O-1	Fecal	66.8816	0.00580195	0	0	0.0016577	0.00828851	0	0.0323252	4.23128	0.0605061	0.000828851	0	1.14299	1.63366	0	0	0	0.0505599	0	0	0	1.83922	0.0663081	0	0.108579	1.18857	0.0406137	0.0190636	0.000828851	0	8.10367	0.038956	0	0	0.0149193	0.0978044	0.000828851	0.000828851	0	0	0	0	9.65362	0	0	1.18277	1.34605	0
H2O-2	Fecal	55.9502	0.0998778	0	0	0.000745356	0.0499389	0	0	1.59804	0.986852	0.00447214	0.000745356	18.8173	0.202737	0	0.0126711	0	0.471065	0	0	0.00372678	2.22862	0.277273	0	0	0.389076	0.390567	0.224352	0.000745356	0.0275782	0.00670821	0.336901	0	0	0	0.00223607	15.1844	0.39653	0	0	0	0	1.49071	0	0	0.00149071	0.447214	0
H2O-3	Fecal	78.5175	0.0431256	0	0	0.0200757	0.147965	0	0.0066919	9.76348	0.80972	0.00743544	0.00148709	2.09605	0.00966607	0	0.0297418	0	0.316006	0	0	0.000743544	0.0297418	0.765851	0	0	2.07077	0.255779	0.00446127	0.00148709	0.40077	0.550966	0.185886	0	0	0.0654319	0	0.00594835	0.0133838	0	0	0	0.0609706	0.803771	0	0	0.465459	0.128633	0
H2O-1	Plasma	43.0695	0.0820423	0	0	0.0724707	0.095716	0	0.00546949	13.6724	0.332271	0.00273474	0	2.72107	0.471743	0	0.00410212	0	0.138105	0	0	0	0.00136737	0.246127	0	0.396538	4.56565	0.136737	0.00820423	0	0.00136737	0.880587	0.173656	0	0	0.058797	0.00546949	16.3551	0.184595	0	0	0	0	12.2858	0	0	0.566092	0.00136737	0
H2O-2	Plasma	30.86	0.153799	0	0	0.0178836	0.00715346	0	0.00178836	17.8425	0.261101	0.00715346	0	11.8282	0	0	0.00357673	0	0.178836	0	0	0	0.00178836	0.870934	0	0.166318	5.81576	0.427419	0.00178836	0.00178836	0	13.0193	0.237853	0	0	0	0.747537	0.00357673	0.121609	0.00536509	0	0	0	7.71679	0	0	0.00536509	2.46794	0
H2O-3	Plasma	72.1586	0.0174743	0.000794287	0	0.00158857	0.00873716	0	0.0667201	8.76576	0.542498	0.00397144	0	2.42893	0.456715	0	0.000794287	0	0.138206	0	0	0.000794287	1.59255	0.103257	0	0.467835	0.805408	0.15568	0.0182686	0	0	4.60766	0.0500401	0	0	0.0214458	0.0190629	0	0	0	0	0	0	0.486104	0	0	1.61082	0.147737	0
H2O-1	BM	72.8263	0.237946	0	0	0.020493	0.011385	0	0	3.81397	0.614789	0.00796949	0	2.40337	0.02277	0	0.0102465	0	0.298287	0	0	0	0	0.559003	0	0.153697	1.06905	0.908522	1.0497	0	0.141174	0.0193545	0.868674	0	0	0.0933569	0.00455399	0	0.191268	0	0	0	0	0.366596	0	0	0.357488	0.0478169	0
H2O-2	BM	68.5427	0.477643	0	0	0.0268554	0.00959122	0	0	1.48664	1.92208	0.015346	0	3.15359	0.00959122	0	0.00191824	0	0.571637	0.00767298	0	0	0.0326102	0.241699	0	0.0920757	1.26988	0.31651	0	0	0.00191824	0.00383649	1.39265	0	0	0.337611	7.69408	0	0.0402831	0	0	0	0	0.909248	0	0	1.31016	0.134277	0.00575473
H2O-3	BM	60.7644	0.173959	0	0	0.00263574	0.0263574	0	0	0.353189	7.78861	0	0	3.7612	1.53664	0	0.0289931	0	0.216131	0.0158144	0	0.00527148	0.759093	0.10543	0	0.0658935	1.27043	0.0869794	0	0	0	0.202952	0.311017	0	0	0.0500791	5.369	0	0.0922509	0	0	0	0	11.4655	0.00527148	0	0.495519	1.79494	2.23247
DSS-1	Fecal	31.9859	0	0	0	0	0	0	0	0	0	0	0	0	0	0	0	0	0	0.00224628	0	0	0	0	0	0.00449256	0	0	0	0	0	0	0	0	0	0	26.7207	0	0	0	0	0	0	0.00336942	0	0	0.0763736	0.0348174	39.1471
DSS-2	Fecal	11.7547	0	0	0.000763295	0	0	0	0	0	0	0	0	0	0	0	0	0	0	0.000763295	0.00381647	0	0.0137393	0	0	0.00686965	0	0	0	0.00839624	0	0	0	0	0.328217	0	6.48648	0	0	0	0	0	0	0.0412179	0	0	0.126707	0.00152659	3.07455
DSS-3	Fecal	34.7636	0	0.0115861	0	0	0	0	0.0020446	0	0	0	0	0	0	0.00272613	0	0	0	0.0020446	0.000681533	0	0.000681533	0	0	0.00954146	0.00136307	0	0	0	0	0	0.000681533	0	0	0	27.0787	0	0	0	0	0	0	0.000681533	0	0	1.00458	0.00272613	24.2926
DSS-1	Plasma	28.5672	0	0.00101659	0	0	0	0	0	0	0	0	0	0	0	0	0	0	0	0.00304977	0.00101659	0	0	0	0	0.00813273	0.0325309	0	0	0	0	0.00609954	0	0	0	0	26.7119	0	0	0.00101659	0	0	0	0	0	0	0.781758	0.0254148	41.4769
DSS-2	Plasma	57.6572	0	0.0011237	0	0	0	0.000561851	0.000561851	0	0	0	0	0.00393296	0	0	0	0	0	0	0	0	0.0427007	0	0	0.000561851	0	0	0	0	0.0011237	0.00393296	0	0	0	0	0.00280926	0.00955147	0	0.000561851	0	0	0	0	0	0	42.249	0.0123607	0.0101133
DSS-3	Plasma	27.398	0	0	0	0.000684402	0	0	0.0116348	0.00205321	0	0	27.2269	0	0.000684402	0.00410641	0	0	0.000684402	0	0.00615962	0	0.00342201	0.000684402	0	0.000684402	0.000684402	0	0	0	0	0.0013688	0.000684402	0	0.000684402	0	0.0752842	0	0.000684402	0	0	0	0	0.00273761	0	0.000684402	3.25228	0	0.0985539
DSS-1	BM	48.262	0	0	0	0	0	0	0.00395441	0	0	0	0	0	0	0	0	0	0	0.00237265	0	0	0	0	0	0.00790883	0	0	0	0	0	0	0	0	0	0	22.3488	0	0	0	0	0.00237265	0	0.0308444	0	0	0.15264	0.0181903	28.5279
DSS-2	BM	20.2816	0	0	0.0145666	0	0	0	1.05782	0	0	0	0	0	0	0.142198	0	0	0	0	0.00069365	0	0.0013873	0	0	0.00485555	0	0	0	0.00485555	0	0.00069365	0	0	0.414109	0	10.3284	0	0	0.00208095	0.00069365	0	0	0.0110984	0	0	0.476537	0.00763015	9.51132
DSS-3	BM	81.7349	0	0.00219902	0.00109951	0	0	0	0.00329853	0	0	0	0	0	0.00769658	0.00109951	0	0	0	0	0	0	0.00934585	0	0	0	0	0	0	6.59322	0	0.00769658	0	0	0	0	0	0	0	0.000549756	0	0	0	0.15723	1.89116	0	0.636067	0	0
Young-1	Fecal	49.0647	0.181235	0	0	0.00541001	0.0419276	0	0	11.971	2.13425	0.00405751	0	6.29049	0.699244	0	0.0148775	0	0.212343	0.0256976	0	0	0.215048	0.169063	0	0.0513951	1.72444	0.166358	0	0	0	0.139308	0.377348	0	0	0.190703	4.30231	0	0.17853	0	0	0	0	15.2373	0.0419276	0	1.13069	1.93002	1.72174
Young-2	Fecal	27.7861	0.0411862	0	0	0.00484543	0.00726815	0	0	5.35662	0.0484543	0	0	3.16649	0	0	0.0218044	0	0.00969086	0	0	0	27.1296	0.0751042	0	0.0145363	8.10398	0.0314953	0.0218044	0	0.0290726	3.20525	0.0872178	0	0	0.033918	0	0	0.0363407	0	0	0	0.00242272	5.45111	0	0	1.77343	1.83884	0.00484543
Young-3	Fecal	55.7506	0.0141137	0	0	0.011291	0.0366957	0	0	0.670402	0.388128	0.00282275	0	3.01469	0.47281	0	0.0338729	0	0.0550435	0.00282275	0	0	0.0352843	0.0889165	0	0.0239933	11.0779	0.0239933	0	0	0.022582	0.776255	0.15384	0	0	0.0550435	0.90469	0	0.0592777	0	0	0	0	7.58189	0.00564549	0	0.49398	0.876463	4.25247
Young-1	Plasma	78.0904	0.419307	0	0	0.0403777	0.00310598	0	0	1.72692	1.28898	0.00621195	0	2.88545	0.0745434	0	0.00621195	0	0.475214	0	0	0	0.0559076	0.288856	0	0.360293	0.183253	0.475214	0.00310598	0	0	0.00621195	0.997018	0	0	0.114921	6.12188	0	0.0279538	0	0	0	0	1.34178	0	0	0.319916	0.251584	0.00310598
Young-2	Plasma	75.3671	0.227682	0	0	0.0100872	0.0115282	0	0	3.653	1.61539	0.00288205	0	1.98573	0.0648462	0	0.0172923	0	0.200303	0	0	0	0	0.58938	0	0.928021	0.626846	0.721954	1.04763	0	0.0634051	0.0273795	0.804093	0	0	0.0446718	0.00144103	0	0.2248	0	0	0	0	1.45544	0	0	0.151308	0.216154	0
Young-3	Plasma	77.3373	0.43561	0	0	0.0549089	0.018303	0	0	2.17256	0.613149	0.0109818	0	1.74976	0.06223	0	0.00549089	0	0.470386	0	0	0	0.543598	0.402665	0	0.204993	3.34395	0.441101	0.0018303	0	0.0677209	0.133612	0.701003	0	0	0.199502	2.29336	0	0.0164727	0.00549089	0	0	0	2.1085	0	0	0.30932	0.406325	0.0018303
Young-1	BM	63.631	0.268801	0	0	0.0313166	0.162672	0	0	6.57214	0.568048	0.00434953	0	2.50881	0.00608934	0	0.00608934	0	0.546301	0	0	0.00695924	2.81675	0.329694	0	0	2.92375	0.313166	0.0295768	0	0.0469749	0.121787	0.64199	0	0	0.354921	0.00695924	0	0.36797	0	0	0	0.0113088	12.5962	0	0	0.0434953	0.789004	0.000869906
Young-2	BM	50.9323	0.141187	0	0	0.139004	0.0516717	0	0	10.3627	0.407551	0.0167387	0	14.3262	0.511622	0	0.0458495	0	0.082238	0	0	0	1.17753	0.681921	0	0.00072777	5.15189	0.343508	0.0247442	0	0.028383	0	0.529817	0	0	0	0.00072777	0	0.171026	0	0	0	0	6.18459	0	0	0	1.25468	0
Young-3	BM	57.5143	0.281617	0	0	0.0478021	0.00935259	0	0	19.8971	0.497766	0.00415671	0	0.263951	0.0966435	0	0.0239011	0	0.243167	0	0	0.00103918	0.08833	0.259794	0	0.157955	4.47989	0.211992	0.0800166	0	0	0.179778	0.370986	0	0	0.851086	0.900966	0.00103918	0.200561	0	0	0	0	2.79227	0	0	0.619349	0.449964	0
Old-1	Fecal	50.1393	0.0395239	0	0	0.0144921	0.00329366	0	0.00461112	4.64735	0.604715	0.00790477	0	6.56096	0.00526985	0	0.0243731	0	0.396556	0	0	0.00131746	0.953843	0.894557	0	0.180492	0.570461	0.159413	0.0395239	0	0.034254	0.0316191	0.308286	0	0	0.453207	24.761	1.74696	0.202889	0	0	0	0	0.296429	0	0	2.22849	0.0876112	0
Old-2	Fecal	51.5958	0.0799099	0	0	0.037548	0.0770216	0	0	0.339858	1.38543	0.00192554	0	1.35365	0.393773	0	0.00481385	0	0.310012	0.00481385	0	0.00096277	0.00096277	0.151155	0	0.0924259	2.20956	0.0885748	0	0	0	0.791397	0.231065	0	0	0.112644	22.8109	0	0.189666	0	0	0	0	4.69447	0.00481385	0	0.128048	0.208921	10.8215
Old-3	Fecal	51.7184	0.0802284	0	0	0.0180695	0.0505945	0	0	0.426439	2.00137	0.00216834	0	0.771927	0.250804	0	0.00289111	0	0.333201	0.0115645	0	0	0.0101189	0.159734	0	0.0744462	1.80478	0.101912	0	0	0	0.57244	0.24719	0	0	0.10408	23.5532	0	0.250804	0.000722778	0	0	0	5.43818	0.00144556	0	0.0975751	0.226952	10.03
Old-1	Plasma	62.6976	0.00185069	0	0	0	0	0.00370137	2.08943	0	0	0	0	0	0	0.297961	0	0	0	0	24.1755	0	0.0166562	0	0	0	0.00185069	0	0	0.00370137	0	0.00185069	0	0	0	0	0.0129548	0	0	0	0	0	0	0.0388644	0	0	0.814302	0	0.0129548
Old-2	Plasma	31.6443	0	0	0	0	0	0	0.00302506	0	0	0	0	0.000756264	0	0	0	0	0	0.000756264	0	0	0	0	0	0.00453758	0	0	0	0	0	0.000756264	0	0	0	0	25.8438	0	0	0	0	0.0173941	0	0.00302506	0	0	0.108902	0.0294943	39.6872
Old-3	Plasma	26.6958	0.0158598	0.000932932	0	0	0	0	0.00373173	0.041049	0.112885	0	0	0.00653052	0.0195916	0.000932932	0.000932932	0	0.0223904	0.000932932	0.00746345	0	0	0.0111952	0	0.00466466	0.212708	0.000932932	0	0	0	0.0447807	0.0177257	0	0.0643723	0	10.3304	0	0.00279879	0	0	0	0	0.0214574	0	0.00186586	0.0802321	0.0223904	9.87975
Old-1	BM	28.7893	0.0604072	0	0	0.00208301	0.0114565	0	0	0.386398	0.130188	0	0	1.79555	1.02901	0	0.00312451	0	0.0937354	0.867573	0	0	0.0010415	0.0937354	0	0.0510337	4.60657	0.0437432	0	0	0	3.11826	0.190595	0	0	0	11.8794	0	0.0343696	0	0	0	0	1.17273	0	0.0218716	0.43639	0.241629	40.1771
Old-2	BM	38.8757	0	0	0	0	0	0.0132171	0	0	0	0	0	0	0	0	0	0	0	0.00139128	26.926	0	0	0	0	0.00208691	0	0	0	0	0	0.000695638	0	0	0.0257386	0	8.26418	0	0	0	0	0.00417383	0	0.00208691	0	0	0.0306081	0.0243473	14.7266
Old-3	BM	11.7452	0	0	0	0	0	0	0	0.00223889	0	0	0	0	0	0	0	0	0	0	2.5792	0	0	0	0	0	0.00223889	0	0	0.00447778	0	0	0	0	0.0985111	0	3.04713	0	0	0	0	0	0	0	0	0	0.00671667	0	1.54931
[truncated: 21 more columns]

## Sheet: Table S3
Supplementary Table 3. Bacterial 16S rRNA analysis from human plasma (phylum, class, order, family, and genus)
Related data: Extended Data Fig. 3h,i	Experimental Design: Microbial analysis of human plasma samples was performed by 16S rRNA sequencing (n = 8 biological replicates).	Data Description: Microbial analysis of human plasma samples (n = 8 biological replicates).	Comparison: For simplicity, gram-positive bacteria (Actinobacteria and Firmicutes) and gram-negative bacteria (Bacteroidetes, Campilobacterota, Deferribacteres, Proteobacteria, and Verrucomicrobia) are shown (Extended Data Fig. 3i).
Phylum level analysis
Sample Type	Unclassified	Actinobacteria	Bacteroidetes	Campilobacterota	Chlamydiae	Deferribacteres	Firmicutes	Fusobacteria	Proteobacteria	Tenericutes	Verrucomicrobia
Young-1	0	0.0119773	41.1461	0	0	0	58.8419	0	0	0	0
Young-2	0	0.114774	0.00252251	0	0	0	99.7894	0	0.093333	0	0
Young-3	0.000682412	12.7782	0	0	0	0	87.0376	0	0.183569	0	0
Young-4	0	98.9699	0.0159973	0	0	0	0.993225	0	0.0208661	0	0
Young-5	0.677181	0.0210459	34.3382	0.00247598	0	0.779935	50.6277	0	0.58557	12.9048	0.0371397
Young-6	0.56741	0.00413665	0.981075	0.0206832	0.017236	0.00137888	91.9522	0	1.42714	5.02878	0
Young-7	0.00410621	0.00273748	0.00958117	0	0	0	80.3237	0	19.6585	0.00136874	0
Young-8	0.00173215	0.0219406	0.0767921	0.0415716	0	0.00288692	91.4801	0	8.33742	0.03753	0
Old-1	0.0248186	0	0	0	0	0	82.2747	0	17.7005	0	0
Old-2	0.0413385	0.129315	7.50877	0	0	0	58.3149	0	34.0057	0	0
Old-3	0.00893517	0	0	0	0	0	0.566977	0	99.4241	0	0
Old-4	0.00432252	0.0115267	0	0	0	0	15.1634	0	84.8208	0	0
Old-5	0	4.07309	0	0	0	0	83.7672	0	12.1597	0	0
Old-6	1.24137	0.0434981	73.1371	0.00334601	0	0.0724969	24.9222	0	0.417136	0.156147	0.00111534
Old-7	0.0111226	0.000695164	0.00834196	0.00417098	0	0.000695164	36.0519	0	63.9092	0.0139033	0
Old-8	0	4.21028	0.000814525	0.00407262	0	0	4.45789	0	91.3237	0.0032581	0
MDS-1	0.0849494	0	0.00103597	0	0	0	29.0268	0	70.8872	0	0
MDS-2	0.0698881	0.0257482	0	0	0	0	16.6603	0	83.244	0	0
MDS-3	0.00279033	0	0	0	0	0	0.229738	0	99.7675	0	0
MDS-4	0	0	0	0	0	0	0.0923766	0	99.9076	0	0
MDS-5	0	0.00258589	0	0	0	0	0.0224111	0	99.975	0	0
MDS-6	0.000622669	0.00186801	69.5042	0	0	0.000622669	5.91722	0	24.5693	0.00373601	0.00249068
MDS-7	0.34516	0.021514	13.1731	0.0205786	0	0.29839	26.9515	0	54.7289	4.44031	0.0205786
MDS-8	0	8.81026	0.000735906	0.00147181	0	0.000735906	6.18823	0	84.9971	0.00147181	0
IBD-1	0.0379202	0.00303361	10.1763	0	0	0	65.8537	0	23.9291	0	0
IBD-2	0	0	0	0	0	0	29.3432	0	70.6568	0	0
IBD-3	0.142094	0.0439955	0	0	0	0	43.4913	0	56.3226	0	0
IBD-4	0	0.0675676	0	0	0	0	8.5473	0	91.3851	0	0
IBD-5	0	0.00747196	0.122353	0.00140099	0	0	10.875	0	88.9831	0.00793895	0.000466997
IBD-6	0.0371118	0	0.0039361	0.0033738	0	0.0005623	36.6648	0	63.2767	0.0129329	0.0005623
IBD-7	0.377228	0.00241297	3.91625	0.0112605	0	1.00299	40.8701	0	12.5772	36.3128	4.9297
IBD-8	0	12.5629	0	0	0	0	7.61929	0	79.8136	0.00425659	0
Class level analysis
Sample Type	Unclassified	Actinobacteria	Alphaproteobacteria	Bacilli	Bacteroidia	Betaproteobacteria	Campylobacteria	Chlamydiia	Clostridia	Coriobacteriia	Deferribacteres	Deltaproteobacteria	Erysipelotrichia	Flavobacteriia	Fusobacteriia	Gammaproteobacteria	Mollicutes	Verrucomicrobiae
Young-1	0	0.0119773	0	58.8419	0	0	0	0	0	0	0	0	0	41.1461	0	0	0	0
Young-2	0	0.114774	0	99.7856	0.00252251	0	0	0	0.00378377	0	0	0	0	0	0	0.093333	0	0
Young-3	0.00341206	12.7782	0.000682412	87.0376	0	0.00477689	0	0	0	0	0	0	0	0	0	0.17538	0	0
Young-4	0	98.9699	0.00417322	0.993225	0	0.00417322	0	0	0	0	0	0	0	0.0159973	0	0.0125196	0	0
Young-5	1.60444	0	0	2.30514	34.3382	0.576904	0.00247598	0	37.6498	0.0210459	0.773745	0	9.75166	0	0	0.00866594	12.9048	0.0371397
Young-6	1.86149	0.00413665	0	8.01613	0.970044	0.0834224	0.0206832	0.017236	82.3282	0	0.00137888	0	0.328174	0	0	1.34027	5.02878	0
Young-7	0.0198467	0.00273748	0	80.3052	0.00958117	19.5647	0	0	0.0164249	0	0	0.000684369	0.00205311	0	0	0.0773337	0.00136874	0
Young-8	0.0236727	0.0219406	0	91.1885	0.0034643	0.0248275	0.0415716	0	0.282341	0	0.00288692	0	0.00404169	0.057161	0	8.31202	0.03753	0
Old-1	0.0572738	0	0	82.2413	0	0.000954563	0	0	0	0	0	0	0.000954563	0	0	17.6995	0	0
Old-2	0.103876	0.129315	0	58.2523	7.50877	0	0	0	0	0	0	0	0	0	0	34.0057	0	0
Old-3	0.0219318	0	0	0.566977	0	0	0	0	0	0	0	0	0	0	0	99.4111	0	0
Old-4	0.00576336	0.0115267	0	15.1634	0	0	0	0	0	0	0	0	0	0	0	84.8193	0	0
Old-5	0	4.07309	0	83.7672	0	0.000763895	0	0	0	0	0	0	0	0	0	12.1589	0	0
Old-6	4.40781	0.0234221	0	0.409329	73.1338	0.371407	0.00334601	0	10.0023	0.0200761	0.0724969	0.0434981	11.3486	0	0	0.00111534	0.156147	0.00111534
Old-7	0.0792487	0.000695164	0	33.0648	0.00834196	42.0727	0.00417098	0	2.96001	0	0.000695164	0	0.00625647	0	0	21.7899	0.0132081	0
Old-8	0.245986	4.21028	0	4.45301	0.000814525	85.9266	0.00407262	0	0.0032581	0	0	0	0	0	0	5.15268	0.0032581	0
MDS-1	0.234129	0	0	29.0268	0.00103597	0	0	0	0	0	0	0	0	0	0	70.738	0	0
MDS-2	0.198629	0.0257482	0	16.6579	0	0	0	0	0	0	0	0	0.00245221	0	0	83.1153	0	0
MDS-3	0	0	0.228807	0	0	0	0	0	0	0	0	0.000930111	0	99.7656	0	0	0
MDS-4	0	0	0	0.0923766	0	0	0	0	0	0	0	0	0	0	0	99.9076	0	0
MDS-5	0	0.00258589	0	0.0224111	0	0.00258589	0	0	0	0	0	0	0	0	0	99.9724	0	0
MDS-6	0.0392281	0.00186801	0.00186801	0.808847	69.5042	16.7243	0	0	0.361771	0	0.000622669	0.000622669	4.708	0	0	7.84251	0.00373601	0.00249068
MDS-7	0.994322	0.000935392	0	5.09976	13.1619	30.0897	0.0205786	0	17.5536	0.0205786	0.297455	0	3.66113	0	0	24.6392	4.44031	0.0205786
MDS-8	0.00956677	8.81026	0	6.18161	0.000735906	81.8114	0.00147181	0	0.00662315	0	0.000735906	0	0	0	0	3.17617	0.00147181	0
IBD-1	0.0910084	0.00303361	0	65.796	6.17795	0.301844	0	0	0.00151681	0	0	0	0.00303361	3.9983	0	23.6273	0	0
IBD-2	0	0	0	29.3432	0	0	0	0	0	0	0	0	0	0	0	70.6568	0	0
IBD-3	0.39596	0.0439955	0	43.4907	0	0	0	0	0	0	0	0	0.000594534	0	0	56.0687	0	0
IBD-4	0	0.0675676	0	8.5473	0	0.0337838	0	0	0	0	0	0	0	0	0	91.3514	0	0
IBD-5	0.00420298	0.00747196	0.00466997	3.55478	0.108343	0.0565067	0.00140099	0	7.24126	0	0	0.000466997	0.0747196	0.0140099	0	88.9214	0.00793895	0.000466997
IBD-6	0.308703	0	0	33.6064	0.0039361	41.5804	0.0033738	0	3.00437	0	0.0005623	0	0.0089968	0	0	21.4703	0.0123706	0.0005623
IBD-7	10.6991	0.000804324	0.00965189	2.60681	3.91143	7.87192	0.0112605	0	24.8279	0.00160865	0.968406	1.42285	3.15375	0	0	3.27199	36.3128	4.9297
IBD-8	0.132806	12.5629	0	7.61163	0	77.6086	0	0	0.00681054	0	0	0	0.000851317	0	0	2.07211	0.00425659	0
Order level analysis
Sample Type	Unclassified	Actinomycetales	Anaeroplasmatales	Bacillales	Bacteroidales	Bifidobacteriales	Burkholderiales	Campylobacterales	Chlamydiales	Clostridiales	Coriobacteriales	Deferribacterales	Desulfovibrionales	Eggerthellales	Enterobacterales	Erysipelotrichales	Flavobacteriales	Fusobacteriales	Lactobacillales	Micrococcales	Mycoplasmoidales	Neisseriales	Pasteurellales	Pseudomonadales	Rhizobiales	Verrucomicrobiales	Xanthomonadales
Young-1	0	0	0	58.8406	0	0	0	0	0	0	0	0	0	0	0	0	41.1461	0	0.00133081	0.0119773	0	0	0	0	0	0	0
Young-2	7.07061	0	0	35.0919	0.00252251	0.00126126	0	0	0	0	0.00378377	0	0	0	0.0151351	0	0	0	57.623	0.113513	0	0	0	0.0731529	0	0	0
Young-3	3.85904	0	0	24.7736	0	0	0.00477689	0	0	0	0	0	0	0	0.00682412	0	0	0	58.4097	12.7782	0	0	0	0.165826	0	0	0
Young-4	0	0	0	0.991834	0	0	0.00417322	0	0	0	0	0	0	0	0	0	0.0159973	0	0.00139107	98.9699	0	0	0	0.0111286	0	0	0
Young-5	7.40319	0	12.9048	0.00866594	34.3382	0	0.574428	0.00247598	0	0	37.2796	0	0.773745	0.0210459	0.00618996	4.32307	0	0	2.29647	0	0	0.00247598	0	0.00247598	0	0.0371397	0
Young-6	50.5133	0	4.9757	0.0268882	0.970044	0.00413665	0.0806646	0.0206832	0.017236	33.8371	0	0.00137888	0	0	0	0.168224	0	0	7.98856	0	0.053087	0.00275776	1.33683	0.00344721	0	0	0
Young-7	0.0321653	0.00205311	0	0.0725431	0.00958117	0.000684369	19.5593	0	0	0.00958117	0	0	0.000684369	0	0	0.00205311	0	0	80.2327	0	0.00136874	0	0.07049	0.00684369	0	0	0
Young-8	0.146078	0	0	91.0557	0.0034643	0.000577384	0.00808337	0.0415716	0	0.230376	0	0.00288692	0	0	8.3074	0.00173215	0.057161	0	0.0669765	0.0213632	0.03753	0.0167441	0.000577384	0.00173215	0	0	0
Old-1	0.0649103	0	0	82.2127	0	0	0.000954563	0	0	0	0	0	0	0	0	0	0	0	0.0219549	0	0	0	0	0.0706376	0	0	17.6289
Old-2	2.56299	0	0	51.4643	7.50877	0	0	0	0	0	0	0	0	0	0.0148395	0	0	0	4.32889	0.129315	0	0	25.1105	0.00211992	0	0	8.87824
Old-3	0.0268055	0	0	0.566977	0	0	0	0	0	0	0	0	0	0	0	0	0	0	0	0	0	0	0	99.4062	0	0	0
Old-4	0.491326	0	0	15.1634	0	0	0	0	0	0	0	0	0	0	0	0	0	0	0	0.0100859	0.00144084	0	0	84.3338	0	0	0
Old-5	0.630214	0	0	80.9469	0	0	0.000763895	0	0	0	0	0	0	0	12.123	0	0	0	2.19009	3.45128	0.621811	0	0	0.00305558	0	0	0
Old-6	13.7164	0	0.14834	0	73.1126	0.0234221	0.371407	0.00334601	0	0	9.53613	0.00111534	0.0724969	0.00223067	0.00111534	2.54408	0	0	0.409329	0	0	0	0	0	0	0.00111534	0
Old-7	0.636075	0	0.00347582	0.00347582	0.00834196	0.000695164	42.0512	0.00417098	0	2.43099	0	0.000695164	0	0	0	0.00208549	0	0	33.0592	0	0.00973229	0	21.7899	0	0	0	0
Old-8	0.677684	0.000814525	0	0.411335	0.000814525	0	2.56901	0.00407262	0	0.000814525	0	0	0	0	2.12998	0	0	0	4.03271	4.20946	0.0032581	83.0571	2.90297	0	0	0	0
MDS-1	0.9303	0	0	28.3907	0.00103597	0	0	0	0	0	0	0	0	0	0	0	0	0	0.00207194	0	0	0	0.00103597	70.6748	0	0	0
MDS-2	1.63317	0	0	12.6939	0	0	0	0	0	0	0	0	0	0	0	0	0	0	2.61651	0.0257482	0	0	0	83.0295	0	0	0
MDS-3	0.008371	0	0	0.221367	0	0	0	0	0	0	0	0	0	0	0.000930111	0	0	0	0.00558067	0	0	0	0	99.7638	0	0	0
MDS-4	0	0	0	0.0563654	0	0	0	0	0	0	0	0	0	0	99.8967	0	0	0	0.0360112	0	0	0	0.0015657	0.0015657	0	0	0
MDS-5	0	0	0	0.0224111	0	0	0.00258589	0	0	0	0	0	0	0	0	0	0	0	0	0.00258589	0	0	0	99.9724	0	0	0
MDS-6	0.0641349	0	0.00373601	0.00560402	69.5042	0.00124534	16.7236	0	0	0	0.358035	0	0.000622669	0	7.84251	4.68683	0	0	0.803243	0.000622669	0	0.000622669	0	0	0	0.00249068	0
MDS-7	3.22991	0	4.42347	0.00280618	13.1619	0.000935392	30.0897	0.0205786	0	17.3235	0	0.297455	0	0.0205786	24.5344	1.67716	0	0	5.07544	0	0.0168371	0	0	0.104764	0	0.0205786	0
MDS-8	0.171466	0.00147181	0	0.576214	0.000735906	0	0.00147181	0.00147181	0	0.00588724	0	0.000735906	0	0	0.000735906	0	0	0	5.59067	8.80879	0.00147181	81.8099	3.02899	0	0	0	0
IBD-1	2.61194	0	0	58.4835	6.17795	0.00303361	0.301844	0	0	0	0.00151681	0	0	0	0.00910084	0.00151681	3.9983	0	4.79311	0	0	0	0	0.0348865	0	0	23.5833
IBD-2	0.0011368	0	0	29.3409	0	0	0	0	0	0	0	0	0	0	70.6557	0	0	0	0.0011368	0	0	0	0	0.0011368	0	0	0
IBD-3	0.456007	0	0	43.4759	0	0	0	0	0	0	0	0	0	0	0	0	0	0	0.0136743	0.0439955	0	0	0	56.0087	0	0	0
IBD-4	0.0675676	0	0	6.68919	0	0	0.0337838	0	0	0	0	0	0	0	59.3919	0	0	0	1.79054	0.0675676	0	0	0.135135	0.675676	0	0	31.1486
IBD-5	0.0196139	0	0.00747196	0.428704	0.108343	0.00233499	0.0565067	0.00140099	0	0	7.23659	0	0	0	88.9163	0.0691156	0.0140099	0	3.12141	0.00513697	0	0	0	0.00513697	0.000466997	0.000466997	0
IBD-6	0.909239	0	0.0022492	0.005623	0.0039361	0	41.5146	0.0033738	0	2.47693	0	0.0005623	0	0	0	0.0039361	0	0	33.5974	0	0.0101214	0.0016869	21.4692	0.0005623	0	0.0005623	0
IBD-7	29.4399	0	36.2943	0.00160865	3.91143	0	7.87031	0.0112605	0	9.11299	0	0.968406	1.42285	0.00160865	3.27038	0.212342	0	0	2.5304	0.000804324	0.0184995	0.00160865	0	0.00160865	0	4.9297	0
IBD-8	0.419699	0.00255395	0.000851317	1.82012	0	0	0.870046	0	0	0.00681054	0	0	0	0	0.682757	0.000851317	0	0	5.77193	12.5603	0.00340527	76.5547	1.29911	0.00681054	0	0	0
Family level analysis
Sample Type	Unclassified	Actinomycetaceae	Akkermansiaceae	Atopobiaceae	Bacillaceae_1	Bacillales_Incertae_Sedis_XI	Bacteroidaceae	Bifidobacteriaceae	Brevibacteriaceae	Burkholderiaceae	Chlamydiaceae	Clostridiaceae_1	Clostridiales_Incertae_Sedis_XIII	Comamonadaceae	Deferribacteraceae	Desulfovibrionaceae	Eggerthellaceae	Enterobacteriaceae	Enterococcaceae	Erwiniaceae	Erysipelotrichaceae	Eubacteriaceae	Fusobacteriaceae	Helicobacteraceae	Lachnospiraceae	Lactobacillaceae	Micrococcaceae	Moraxellaceae	Muribaculaceae	Mycoplasmoidaceae	Neisseriaceae	Odoribacteraceae	Paenibacillaceae_1	Paenibacillaceae_2	Pasteurellaceae	Peptostreptococcaceae	Porphyromonadaceae	Prevotellaceae	Rhizobiaceae	Rikenellaceae	Ruminococcaceae	Staphylococcaceae	Streptococcaceae	Sutterellaceae	Weeksellaceae	Xanthomonadaceae	Yersiniaceae
Young-1	0	0	0	0	0.0106465	0	0	0	0	0	0	0	0	0	0	0	0	0	0.00133081	0	0	0	0	0	0	0	0.0119773	0	0	0	0	0	58.8073	0.0199622	0	0	0	0	0	0	0	0.00266163	0	0	41.1461	0	0
Young-2	18.4446	0	0	0	0.0100901	0	0	0.00126126	0	0	0	0	0	0	0	0	0	0	51.5665	0	0	0	0	0	0.00126126	0.533512	0.113513	0.0731529	0	0	0	0	0	0	0	0	0	0	0	0.00126126	0.00126126	29.164	0.0353152	0	0	0.00504503	0
Young-3	11.6692	0	0	0	0.0218372	0	0	0	0	0	0	0	0	0.00409447	0	0	0	0.00409447	55.7169	0	0	0	0	0	0	0	0.191758	0.164461	0	0	0	0	0	0	0	0	0	0	0	0	0	19.6357	0	0	0	0.00136482	0.00272965
Young-4	0	0	0	0	0.0486875	0	0	0	0	0	0	0	0	0.00208661	0	0	0	0	0.00139107	0	0	0	0	0	0	0	98.9692	0.0111286	0	0	0	0	0	0	0	0	0	0	0	0	0	0.0187795	0	0	0.0159973	0.00139107	0
Young-5	22.7283	0	0.0371397	0	0.00247598	0	0	0	0	0	0	0.149797	0.0284738	0	0.773745	0	0.0210459	0.00618996	0	0	4.31935	0.0470437	0	0.00247598	25.744	2.29647	0	0.00247598	33.4419	0	0.00247598	0.00123799	0	0	0	3.54932	0.564524	0	0	0.00123799	5.67867	0.00123799	0	0.574428	0	0	0
Young-6	89.2089	0	0	0	0	0.00137888	0.702541	0.00413665	0	0	0.017236	0.143404	0	0	0.00137888	0	0	0	0	0	0.168224	0	0	0.0206832	0	7.94305	0	0.00344721	0.169603	0.053087	0.00275776	0.00206832	0	0	1.33683	0.0496398	0.040677	0.0365404	0	0	0	0.00965218	0.00344721	0.0392981	0	0	0
Young-7	16.5563	0.00205311	0	0	0	0	0.00479058	0.000684369	0	0	0	0.000684369	0	0	0	0.000684369	0	0	0	0	0.00205311	0	0	0	0.00136874	80.1458	0	0.00684369	0.00205311	0.00136874	0	0	0	0	0.07049	0	0.000684369	0.00205311	0	0	0	0.00821243	0	3.07419	0	0	0
Young-8	0.174947	0	0	0	0.0109703	0	0	0.000577384	0.0190537	0	0	0.225757	0	0.000577384	0.00288692	0	0	8.3074	0.049655	0	0.00173215	0	0	0.0415716	0.00288692	0.00866076	0.00230954	0.00173215	0.000577384	0.03753	0.0167441	0	0	0	0.000577384	0	0.00288692	0	0	0	0.000577384	91.0188	0.00866076	0.00577384	0.057161	0	0
Old-1	0.331233	0	0	0	0.000954563	0	0	0	0	0	0	0	0	0.000954563	0	0	0	0	0.0219549	0	0	0	0	0	0	0	0	0.0706376	0	0	0	0	0	0	0	0	0	0	0	0	0	82.0475	0	0	0	17.5258	0
Old-2	7.54057	0	0	0	0.0084797	0	4.64899	0	0	0	0	0	0	0	0	0	0	0.00953966	3.44064	0	0	0	0	0	0	0.0423985	0.129315	0.00211992	0	0	0	0	0	0	24.7045	0	2.41247	0	0	0	0	48.2209	0.0180194	0	0	8.8104	0.00529981
Old-3	0.0657954	0	0	0	0	0	0	0	0	0	0	0	0	0	0	0	0	0	0	0	0	0	0	0	0	0	0	99.4054	0	0	0	0	0	0	0	0	0	0	0	0	0	0.516615	0	0	0	0	0
Old-4	1.25929	0	0	0	14.3868	0	0	0	0	0	0	0	0	0	0	0	0	0	0	0	0	0	0	0	0	0	0.0100859	84.2632	0	0	0	0	0	0	0	0	0	0	0	0	0	0.00576336	0	0	0	0	0
Old-5	1.06411	0	0	0	0.00305558	0	0	0	0	0	0	0	0	0.000763895	0	0	0	11.9122	2.0778	0	0	0	0	0	0	0	3.45051	0.00305558	0	0	0	0	0	0	0	0	0	0	0	0	0	80.6192	0	0	0	0.0328475	0.210835
Old-6	16.0162	0	0.00111534	0.00111534	0	0	0.964767	0.0234221	0	0.00111534	0	0.0111534	0.013384	0	0.0724969	0.0434981	0.00223067	0.00111534	0	0	2.54074	0	0	0.00334601	5.47407	0.409329	0	0	37.7107	0.00780736	0	21.6888	0	0	0	0.72943	0.689278	0.00223067	0	11.4389	1.77896	0	0	0.369177	0	0	0
Old-7	39.2218	0	0	0	0	0	0.00695164	0.000695164	0	0	0	0	0	0	0.000695164	0	0	0	0	0	0.00208549	0	0	0.00417098	0.000695164	33.0536	0	0	0.000695164	0.00973229	0	0	0	0	21.7899	0	0	0.000695164	0	0	0	0.00208549	0	5.90125	0	0	0
Old-8	1.60543	0.000814525	0	0	0.00162905	0.377939	0	0	0	0	0	0	0	0	0	0	0	2.12998	0	0	0	0	0	0.00407262	0	0.381198	4.20865	0	0	0.0032581	82.9007	0	0	0	2.88668	0	0	0	0	0.000814525	0	0.0301374	2.89971	2.56901	0	0	0
MDS-1	4.34796	0	0	0	6.98243	0	0	0	0	0	0	0	0	0	0	0	0	0	0.00207194	0	0	0	0	0	0	0	0	70.6168	0.00103597	0	0	0	0	0	0.00103597	0	0	0	0	0	0	18.0279	0	0	0	0	0
MDS-2	4.36371	0	0	0	2.11135	0	0	0	0	0	0	0	0	0	0	0	0	0	2.20944	0	0	0	0	0	0	0	0.0257482	82.9792	0	0	0	0	0	0	0	0	0	0	0	0	0	8.30687	0	0	0	0.00122611	0
MDS-3	0.016742	0	0	0	0.0176721	0	0	0	0	0	0	0	0	0	0	0	0	0.000930111	0.00279033	0	0	0	0	0	0	0.000930111	0	99.7638	0	0	0	0	0	0	0	0	0	0	0	0	0	0.107893	0	0	0	0	0
MDS-4	0.00313141	0	0	0	0.00469711	0	0	0	0	0	0	0	0	0	0	0	0	0.0109599	0.0360112	0	0	0	0	0	0	0	0	0.0015657	0	0	0	0	0	0	0.0015657	0	0	0	0	0	0	0.0391426	0	0	0	0.00782852	99.8857
MDS-5	0	0	0	0	0.000861965	0	0	0	0	0	0	0	0	0.00258589	0	0	0	0	0	0	0	0	0	0	0	0	0.00258589	99.9724	0	0	0	0	0	0	0	0	0	0	0	0	0	0.000861965	0	0	0	0	0
MDS-6	0.516193	0	0.00249068	0	0	0	0	0.00124534	0	0	0	0.346204	0	0.00560402	0.000622669	0.000622669	0	7.84251	0.0566629	0	4.59903	0	0	0	0.00186801	0.740353	0.000622669	0	1.67872	0	0.000622669	0	0	0	0	0	67.4743	0	0	0	0.000622669	0.00560402	0.00622669	16.718	0	0	0
MDS-7	4.08112	0	0.0205786	0	0	0	0	0.000935392	0	0	0	0.0767022	0.0187078	0	0.297455	0	0.0205786	24.5269	0.000935392	0	1.64348	0.0224494	0	0.0205786	12.3631	5.06515	0	0.104764	12.8308	0.0168371	0	0.00467696	0	0	0	1.48914	0.23946	0	0	0	2.64155	0.00187078	0	30.0888	0	0	0
MDS-8	1.15316	0.00147181	0	0	0.00220772	0.552665	0	0	0	0	0	0	0	0	0.000735906	0	0	0.000735906	0	0	0	0	0	0.00147181	0.00441543	0.00735906	8.80805	0	0.000735906	0.00147181	81.6973	0	0	0	2.95908	0	0	0	0	0	0	0.0176617	4.79075	0.000735906	0	0	0
IBD-1	5.4696	0	0	0	0.00455042	0	0	0.00303361	0	0	0	0	0	0.301844	0	0	0	0	2.17662	0	0.00151681	0	0	0	0	1.90966	0	0.0348865	0	0	0	0	0	0	0	0	6.17795	0	0	0	0	56.4737	0	0	3.9983	23.4392	0
IBD-2	0.235318	0	0	0	0.0420617	0	0	0	0	0	0	0	0	0	0	0	0	0.395607	0.0011368	70.2601	0	0	0	0	0	0	0	0.0011368	0	0	0	0	0	0	0	0	0	0	0	0	0	29.0021	0	0	0	0	0
IBD-3	1.14804	0	0	0	0.000594534	0	0	0	0	0	0	0	0	0	0	0	0	0	0.0118907	0	0	0	0	0	0	0	0.0439955	55.9183	0	0	0	0	0	0	0	0	0	0	0	0	0	42.8742	0	0	0	0.0017836	0
IBD-4	0.236486	0	0	0	0.202703	0	0	0	0	0	0	0	0	0.0337838	0	0	0	40.8784	1.58784	0	0	0	0	0	0	0.135135	0.0675676	0.675676	0	0	0	0	0	0	0.135135	0	0	0	0	0	0	5.40541	0	0	0	31.1486	18.5135
IBD-5	0.0560397	0	0.000466997	0	0	0	0	0.00233499	0	0.00887295	0	7.20624	0	0.0261518	0	0.000466997	0	88.9163	2.72633	0	0.0691156	0	0	0.00140099	0	0.201276	0.00466997	0.00513697	0.00140099	0	0	0	0	0	0	0.00140099	0.106942	0	0.000466997	0	0	0.428704	0.193804	0.0214819	0.0116749	0	0
IBD-6	39.1175	0	0.0005623	0	0	0	0.0011246	0	0	0	0	0	0	0	0.0005623	0	0	0	0	0	0.0039361	0	0	0.0033738	0	33.5957	0	0.0005623	0.0022492	0.0101214	0.0016869	0	0	0	21.4692	0	0	0.0005623	0	0	0.0005623	0.0044984	0.0005623	5.78607	0	0	0
IBD-7	31.9823	0	4.9297	0	0	0	0	0	0	0	0	0.56544	0.00804324	0	0.968406	1.42285	0.00160865	3.27038	0	0	0.211537	0	0	0.0112605	5.47101	2.50386	0.000804324	0.00160865	0.189016	0.0184995	0.00160865	0.501094	0	0	0	0.0184995	2.91648	0	0	0	0.841323	0	0	7.87031	0	0	0
IBD-8	1.14672	0.00255395	0	0	0	1.8065	0	0	0	0	0	0	0.000851317	0	0	0	0	0.682757	0.00340527	0	0.000851317	0	0	0	0.0051079	0.18729	12.5603	0.00681054	0	0.00340527	76.3547	0	0	0	1.27357	0	0	0	0	0	0	0.00255395	5.07385	0.870046	0	0	0
Genus level analysis
Sample Type	Unclassified	Acetatifactor	Acinetobacter	Actinomyces	Acutalibacter	Adlercreutzia	Agrobacterium	Akkermansia	Alistipes	Anaerotignum	Anaerotruncus	Bacillus	Bacteroides	Bifidobacterium	Bilophila	Blautia	Brevibacterium	Brevibacillus	Butyricicoccus	Chlamydia	Chryseobacterium	Clostridium_IV	Clostridium_sensu_stricto	Clostridium_XlVa	Clostridium_XVIII	Desulfovibrio	Duncaniella	Dysosmobacter	Eisenbergiella	Elizabethkingia	Enterococcus	Eubacterium	Faecalibaculum	Flintibacter	Fusobacterium	Gemella	Harryflintia	Helicobacter	Ileibacterium	Intestinimonas	Jeotgalicoccus	Kineothrix	Kocuria	Lachnospiracea_incertae_sedis	Lactobacillus	Lactococcus	Lawsonibacter	Ligilactobacillus	Limosilactobacillus
Young-1	0	0	0	0	0	0	0	0	0	0	0	0.0106465	0	0	0	0	0	58.8073	0	0	0	0	0	0	0	0	0	0	0	41.1461	0.00133081	0	0	0	0	0	0	0	0	0	0	0	0	0	0	0	0	0	0
Young-2	19.528	0	0.0731529	0	0	0	0	0	0.00126126	0	0	0.00504503	0	0.00126126	0	0	0	0.0277476	0	0	0	0	0	0	0	0	0	0	0	0	51.5665	0	0	0	0	0	0	0	0	0	0	0	0	0	0.433872	0	0	0.0138738	0
Young-3	12.0337	0	0.164461	0	0	0	0	0	0	0	0	0.0156955	0	0	0	0	0	0	0	0	0	0	0	0	0	0	0	0	0	0	55.7169	0	0	0	0	0	0	0	0	0	0	0	0.190393	0	0	0	0	0	0
Young-4	0.00139107	0	0.0111286	0	0	0	0	0	0	0	0	0.0486875	0	0	0	0	0	0.424277	0	0	0	0	0	0	0	0	0	0	0	0	0.00139107	0	0	0	0	0	0	0	0	0	0	0	0	0	0	0	0	0	0
Young-5	81.1429	0.516242	0.00247598	0	0.273596	0.0210459	0	0.0371397	0.00123799	0.164653	0.00371397	0	0	0	0	0.0297118	0	0	0.00866594	0	0	0.300832	0.149797	0.0581856	0.00247598	0	0.309498	0.126275	0	0	0	0.0470437	0.00247598	0.933446	0	0	0.00866594	0.00247598	0	0.159701	0	0	0	0.193127	0	0	0.500149	2.29647	0
Young-6	90.7856	0	0.00344721	0	0	0	0	0	0	0	0	0	0.702541	0.00413665	0	0	0	0	0	0.017236	0	0	0.143404	0	0	0	0.0675652	0	0	0	0	0	0.0972112	0	0	0.00137888	0	0.0206832	0	0	0.00758385	0	0	0	0.00137888	0	0	7.6659	0.259919
Young-7	19.859	0	0.00684369	0.00205311	0	0	0	0	0	0	0	0	0.00479058	0.000684369	0	0	0	0	0	0	0	0	0.000684369	0	0	0.000684369	0.00136874	0	0	0	0	0	0.00136874	0	0	0	0	0	0	0	0.00547495	0	0	0	0.000684369	0	0	79.3054	0.800712
Young-8	8.50313	0	0.00115477	0	0	0	0	0	0	0	0	0.0109703	0	0.000577384	0	0	0.0190537	0	0	0	0.057161	0	0.225757	0	0	0	0.000577384	0	0	0	0.049655	0	0	0	0	0	0	0.0415716	0	0	0	0	0.00173215	0	0.00519645	0.00866076	0	0.0034643	0
Old-1	0.340779	0	0.0706376	0	0	0	0	0	0	0	0	0.000954563	0	0	0	0	0	0	0	0	0	0	0	0	0	0	0	0	0	0	0.0219549	0	0	0	0	0	0	0	0	0	0	0	0	0	0	0	0	0	0
Old-2	33.4959	0	0.00211992	0	0	0	0	0	0	0	0	0.00105996	4.3469	0	0	0	0	0	0	0	0	0	0	0	0	0	0	0	0	0	3.43428	0	0	0	0	0	0	0	0	0	0	0	0	0	0	0	0	0.0370987	0
Old-3	0.0739182	0	99.4054	0	0	0	0	0	0	0	0	0	0	0	0	0	0	0.00487373	0	0	0	0	0	0	0	0	0	0	0	0	0	0	0	0	0	0	0	0	0	0	0	0	0	0	0	0	0	0	0
Old-4	1.25929	0	84.2632	0	0	0	0	0	0	0	0	14.3868	0	0	0	0	0	0.0158492	0	0	0	0	0	0	0	0	0	0	0	0	0	0	0	0	0	0	0	0	0	0	0	0	0.00576336	0	0	0	0	0	0
Old-5	13.5966	0	0.00305558	0	0	0	0	0	0	0	0	0.000763895	0	0	0	0	0	0.000763895	0	0	0	0	0	0	0	0	0	0	0	0	2.07627	0	0	0	0	0	0	0	0	0	0	0	3.24503	0	0	0	0	0	0
Old-6	47.7442	0.0223067	0	0	0.0312294	0.00223067	0	0.00111534	11.4389	0.0769583	0	0	0.964767	0.0234221	0	0.0089227	0	0	0.00446135	0	0	0.0278834	0.0111534	0.0869963	0.123802	0.0434981	2.17045	0.224183	0.0111534	0	0	0	1.49232	0.207453	0	0	0.00557668	0.00334601	0	0.0178454	0	0.00111534	0	0.0747276	0.0803043	0	0.104842	0.291103	0.0368061
Old-7	66.922	0	0	0	0	0	0	0	0	0	0	0	0.00695164	0.000695164	0	0	0	0	0	0	0	0	0	0	0	0	0	0	0	0	0	0	0	0	0	0	0	0.00417098	0.00139033	0	0	0	0	0	0	0	0	32.9953	0.0521373
Old-8	4.0824	0	0	0.000814525	0	0	0	0	0.000814525	0	0	0.00162905	0	0	0	0	0	0	0	0	0	0	0	0	0	0	0	0	0	0	0	0	0	0	0	0.373052	0	0.00407262	0	0	0	0	0.000814525	0	0	0	0	0.380383	0
MDS-1	11.4475	0	70.6168	0	0	0	0	0	0	0	0	0.00207194	0	0	0	0	0	0.0207194	0	0	0	0	0	0	0	0	0	0	0	0	0.00207194	0	0	0	0	0	0	0	0	0	0.0611222	0	0	0	0	0	0	0	0
MDS-2	5.15332	0	82.9792	0	0	0	0	0	0	0	0	1.62214	0	0	0	0	0	0.00122611	0	0	0	0	0	0	0	0	0	0	0	0	2.12975	0	0	0	0	0	0	0	0	0	0	0	0	0	0	0	0	0	0
MDS-3	0.0176721	0	99.7638	0	0	0	0	0	0	0	0	0.0176721	0	0	0	0	0	0.0846401	0	0	0	0	0	0	0	0	0	0	0	0	0.00279033	0	0	0	0	0	0	0	0	0	0	0	0	0	0.000930111	0	0	0	0
MDS-4	99.9014	0	0.0015657	0	0	0	0	0	0	0	0	0.00469711	0	0	0	0	0	0	0	0	0	0	0	0	0	0	0	0	0	0	0.0360112	0	0	0	0	0	0	0	0	0	0	0	0	0	0	0	0	0	0
MDS-5	0.00258589	0	99.9724	0	0	0	0	0	0	0	0	0.000861965	0	0	0	0	0	0.0172393	0	0	0	0	0	0	0	0	0	0	0	0	0	0	0	0	0	0	0	0	0	0	0	0	0	0	0	0	0	0	0
MDS-6	14.8164	0	0	0	0	0	0	0.00249068	0	0	0	0	0	0.00124534	0.000622669	0	0	0	0	0	0	0	0.346204	0	0	0	0	0	0	0	0.0566629	0	0.00560402	0	0	0	0	0	0	0	0	0	0.000622669	0	0.727277	0.000622669	0	0.013076	0
MDS-7	58.2132	0.236654	0.104764	0	0.122536	0.0205786	0	0.0205786	0	0.0757668	0.00374157	0	0	0.000935392	0	0.00935392	0	0	0.00467696	0	0	0.19082	0.0767022	0.0252556	0.000935392	0	0.14218	0.0664129	0	0	0.000935392	0.0224494	0.00841853	0.316163	0	0	0.000935392	0.0205786	0	0.0570589	0	0	0	0.0832499	0	0	0.244137	5.03802	0
MDS-8	1.67051	0	0	0.00147181	0	0	0	0	0	0	0	0.00220772	0	0	0	0	0	0	0	0	0	0	0	0	0	0	0.000735906	0	0	0	0	0	0	0	0	0.534267	0	0.00147181	0	0	0	0	0	0	0.00441543	0	0	0	0.000735906
IBD-1	6.64664	0	0.0348865	0	0	0	0	0	0	0	0	0.00455042	0	0.00303361	0	0	0	0	0	0	0	0	0	0	0	0	0	0	0	0	2.17055	0	0.00151681	0	0	0	0	0	0	0	0	0	0	0	0.599138	0	0	1.1285	0.0106176
IBD-2	71.0343	0	0.0011368	0	0	0	0	0	0	0	0	0.0409249	0	0	0	0	0	0.0352409	0	0	0	0	0	0	0	0	0	0	0	0	0.0011368	0	0	0	0	0	0	0	0	0	0	0	0	0	0	0	0	0	0
IBD-3	1.2836	0	55.9183	0	0	0	0	0	0	0	0	0.000594534	0	0	0	0	0	0	0	0	0	0	0	0	0	0	0	0	0	0	0.0118907	0	0	0	0	0	0	0	0	0	0	0	0.0136743	0	0	0	0	0	0
IBD-4	59.7973	0	0.675676	0	0	0	0	0	0	0	0	0.202703	0	0	0	0	0	0.371622	0	0	0	0	0	0	0	0	0	0	0	0	1.58784	0	0	0	0	0	0	0	0	0	0	0	0.0675676	0	0.101351	0	0	0	0.0337838
IBD-5	89.0797	0	0.00513697	0	0	0	0.000466997	0.000466997	0	0	0	0	0	0.00233499	0.000466997	0	0	0	0	0	0	0	7.20203	0	0	0	0	0	0	0	2.71979	0	0.00466997	0	0	0	0	0.00140099	0	0	0.0102739	0	0.00233499	0	0.0569737	0.192403	0	0.143835	0
IBD-6	66.3885	0	0.0005623	0	0	0	0	0.0005623	0	0	0	0	0.0011246	0	0	0	0	0	0	0	0	0	0	0	0	0	0.0005623	0	0	0	0	0	0	0.0005623	0	0	0	0.0033738	0.0028115	0	0.0011246	0	0	0	0	0	0	33.5519	0.0309265
IBD-7	77.5803	0.027347	0.00160865	0	0.00241297	0.00160865	0	4.9297	0	0.0482594	0.000804324	0	0	0	1.42285	0.00643459	0	0	0.00160865	0	0	0.00884756	0.563027	0.0933016	0.0120649	0	0.16006	0.0442378	0	0	0	0	0.0329773	0.157648	0	0	0	0.0112605	0	0.0152822	0	0.057107	0	0.000804324	0.0225211	0	0.0498681	2.39126	0
IBD-8	2.12744	0	0.00681054	0.00255395	0	0	0	0	0	0	0	0	0	0	0	0	0	0	0	0	0	0	0	0	0	0	0	0	0	0	0.00340527	0	0.000851317	0	0	1.77329	0	0	0	0	0	0	0	0	0	0	0	0.185587	0
[truncated: 23 more columns]

## Sheet: Table S4
Supplementary Table 4. Healthy donor and patient samples
												ADP-Heptose (µg/ml)
												TIFAsome assay
Sample ID	Gender	Age	Race	Ethnicity	Diagnosis	Hgb (g/dL)	Platelets (K/uL)	WBC (L/uL)	% Blasts	Subtypes	Mutations	PB plasma	BM plasma	Mass Spec
82-3690	Male	23	Caucasian	Non-Hispanic/Latino	No							0		ND
402-1160	Female	24	Japanese	Non-Hispanic/Latino	No							0
402-0754	Female	31	Asian	Non-Hispanic/Latino	No							0		ND
402-0753	Female	35	Asian	Non-Hispanic/Latino	No							0		ND
43-3049	Male	45	Caucasian	Non-Hispanic/Latino	No							13.4667		+
221-0041	Female	77	Caucasian	Native American	No							0
130-0912	Female	79	Caucasian	Non-Hispanic/Latino	No							21.6
129-0517	Male	80	Caucasian	Hispanic	No							0
HMN588175	Male	81	Caucasian	Hispanic	No							32.2667		ND
108-3364	Female	81	Caucasian	N/A	No							25.7333
HMN715618	Male	82	Caucasian	Hispanic/Latino	No							45.6751		ND
133-0233	Female	82	Caucasian	Hispanic	No							26.4247
130-0346	Female	83	African	African-American	No							102.376		+
402-1016	Male	88	Japanese	Asian American	No							114.265		+
HMN676715	Male	89	Caucasian	Hispanic/Latino	No							128.474		+
NOC032	Female	62.6	Caucasian	N/A	No							0
NOC033	Female	61.3	Caucasian	N/A	No							0
NOC072	Female	75.9	Caucasian	N/A	No							0
NOC081	Male	56.4	Caucasian	N/A	No							0
NOC094	Female	75.5	Caucasian	N/A	No							0
NOC109	Female	59.9	Caucasian	N/A	No							0
NOC121	Female	76.2	Caucasian	N/A	No							0
NOC124	Male	76.3	Caucasian	N/A	No							0
NOC153	Female	63.1	Caucasian	N/A	No							0
NOC156	Female	63.1	Caucasian	N/A	No							0
NOC161	Male	81.4	Caucasian	N/A	No							83.7287
NOC155	Male	84.9	Caucasian	N/A	No							107.467
NOC071	Male	80.5	Caucasian	N/A	No							151.434
NOC095	Male	75.3	Caucasian	N/A	Inflammatory bowel disorder							61.2
30-2529	Male	46	Caucasian	N/A	Crohn's Disease							124.84		+
108-2364	Male	29	N/A	Hispanic	Ulcerative Colitis							30.2164		+
108-2501	Male	46	African	Non-Hispanic/Latino	Ulcerative Colitis							43.05		+
30-2678	Female	28	African	Non-Hispanic/Latino	Ulcerative Colitis							36.9333		+
47-2387	Male	45	Chinese	Non-Hispanic/Latino	Ulcerative Colitis							46.4
108-3820	Female	37	Caucasian	N/A	Crohn's Disease							57.4667
108-9276	Female	36	Caucasian	Hispanic	Ulcerative Colitis							32.8415
82-7761	Male	82	Caucasian	Hispanic	Myelodysplastic Syndrome							38		+
82-7755	Female	80	Caucasian	N/A	Myelodysplastic Syndrome							38.9333		+
82-7867	Female	84	Caucasian	N/A	Myelodysplastic Syndrome							46.9333		+
231-0015	Female	89	African	Declined to Answer	Myelodysplastic Syndrome							51.8002		+
502-0485	Male	60	Caucasian	Non-Hispanic	Myelodysplastic Syndrome							29.6331		+
82-7781	Male	68	Caucasian	Non-Hispanic	Myelodysplastic Syndrome							24.383
82-7356	Female	77	Caucasian	Non-Hispanic	Myelodysplastic Syndrome							33.4248
324-8374	Male	71	Caucasian	Non-Hispanic	Myelodysplastic Syndrome							36.4
81-7483	Male	79	African	Non-Hispanic	Myelodysplastic Syndrome							46.1333
U-15-3328	Female	20	Caucasian	Non-Hispanic	Myelodysplastic Syndrome	8.2	41	7.6	N/A		U2AF1
U-14-0050A	Male	59.29	Caucasian	Not Hispanic or Latino	Myelodysplastic Syndrome	7.2	109	0.4	N/A	RAEB-2	CSF1R / ETV6 rearrangement	0
U-14-2177A	Male	66.96	Caucasian	Not Hispanic or Latino	Myelodysplastic Syndrome	9.1	21	2.7	3.5	RAEB-2		0
U-15-3231	Male	79.17	Caucasian	Not Hispanic or Latino	Myelodysplastic Syndrome	8.4	43	4.1	N/A			0
U-15-3521	Male	76.68	Caucasian	Not Hispanic or Latino	Myelodysplastic Syndrome	7.5	33	1.9	0	Hypoplastic		0
U-16-0393	Male	68.6	Caucasian	Not Hispanic or Latino	Myelodysplastic Syndrome	7.1	17	3.7	6.3	RAEB-2		0
U-16-2055	Male	39.46	Caucasian	Not Hispanic or Latino	Myelodysplastic Syndrome	8.3	27	2.7	2	RAEB-2	NRAS	0
U-16-2277	Female	32.7	Caucasian	Not Hispanic or Latino	Myelodysplastic Syndrome	6.9	31	1.8	2	RAEB-2		0
U-16-2769	Female	69.81	Caucasian	Unknown (to patient)	Myelodysplastic Syndrome	8.1	61	1	0		JAK2 / WT1	0
U-16-2888	Female	72.13	Black	Not Hispanic or Latino	Myelodysplastic Syndrome	7.2	87	3.1	N/A			0
U-16-3039	Male	89.41	Caucasian	Not Hispanic or Latino	Myelodysplastic Syndrome	8.1	54	23.7	0			154.111
U-17-0083	Male	73.21	Caucasian	Not Hispanic or Latino	Myelodysplastic Syndrome	8	19	3.6	N/A		DNMT3A	11.1328
U-17-1665	Female	62.1	Caucasian	Not Hispanic or Latino	Myelodysplastic Syndrome	8.8	161	2.75	N/A	Low Risk MDS	BCORL1	0
U-18-0842	Male	61.2	Caucasian	Not Hispanic or Latino	Myelodysplastic Syndrome	8.8	76	1.76	N/A		BCORL1 N631 / BCORL1 Y504N / BCORL1 Y502 / BCORL1 Q638 / DBMT3A / KRAS / NRAS / RUNX1 / STAG / U2AF1	6.5914
U-18-1081	Male	73.33	Caucasian	Not Hispanic or Latino	Myelodysplastic Syndrome	8	48	1.91	N/A		SF3B1	0
U-19-3637	Male	83.39	Caucasian	Not Hispanic or Latino	Myelodysplastic Syndrome	10.7	70	8.39	1			143.456
U-21-0353	Male	55.3	Caucasian	Not Hispanic or Latino	Myelodysplastic Syndrome	9.3	82	5.05	N/A		SF3B1	0
U-21-0832	Male	73.79	Caucasian	Not Hispanic or Latino	Myelodysplastic Syndrome	6.8	130	1.04	4			11.3865
U-21-1572	Male	68.62	Caucasian	Not Hispanic or Latino	Myelodysplastic Syndrome	10.9	103	2.69	N/A		PPM1D	0
U-21-2203	Male	68.73	Caucasian	Not Hispanic or Latino	Myelodysplastic Syndrome	8.4	63	2.42	N/A		SF3B1 / TET2 / TP53	0
U-21-2437	Male	78.62	Caucasian	Not Hispanic or Latino	Myelodysplastic Syndrome	11.4	190	2.34	N/A		TET2 / ZRSR2	14.3042
U-18-7985	Male	36.72	Black	Not Hispanic or Latino	Acute Myeloid Leukemia	7.8	22	3.28	18		FLT3-ITD/KRAS/NRAS	0	0
U-19-2278	Male	63.59	Caucasian	Not Hispanic or Latino	Acute Myeloid Leukemia	7.9	26	7.79	80		FLT3-ITD p.F594 / FLT3-ITD p.N841T / NPM1 p.W288fs / STAG2 p.T549fs	34.2634	21.3834
U-19-2603	Female	77.96	Caucasian	Not Hispanic or Latino	Acute Myeloid Leukemia	9.5	259	1.34	2		DNMT3A p.R882C / DNMT3A p.M674T / GATA2 / IDH2 / RUNX1 p.T196fs / RUNX1 p.P200T	19.7162	25.1473
U-19-3760	Female	72.83	Caucasian	Not Hispanic or Latino	Acute Myeloid Leukemia	8.1	25	23.67	60	FAB-M5	FLT3-TKD / KRAS / RUNX1 / WT1	30.7998	30.6676
U-19-4069	Male	71.61	Caucasian	Not Hispanic or Latino	Acute Myeloid Leukemia	8.5	139	62.09	12.4	FAB-M5	NPM1 / NRAS / DNMT3A	42.3848	32.3737
U-19-4487	Female	61.15	Caucasian	Not Hispanic or Latino	Acute Myeloid Leukemia	7.7	34	3.51	64.4		IDH2 / STAG2	0	0
U-19-5592	Female	63.17	Caucasian	Not Hispanic or Latino	Acute Myeloid Leukemia	8.6	100	106.68	76	FAB-M1	IDH2 / DNMT3A / PML / TP53	24.9663	0
U-20-0151	Female	62.9	Caucasian	Not Hispanic or Latino	Acute Myeloid Leukemia	8.3	33	43.57	42.6			0	0
U-20-1341	Female	46	Caucasian	Not Hispanic or Latino	Acute Myeloid Leukemia	7.6	52	32.64	44.2		FLT3-TKD / NPM1 / RAD21	0	0
U-20-2660	Male	71.72	Caucasian	Not Hispanic or Latino	Acute Myeloid Leukemia	8.7	112	17.67	56.8	FAB-M5	DNMT3A / IDH2 / RUNX1	21.1746	3.96587
U-21-0578	Female	70.67	Caucasian	Not Hispanic or Latino	Acute Myeloid Leukemia	9.2	183	5.61	11		NPM1 / FLT3-ITD / WT1	0	0
U-21-1313	Male	66.67	Caucasian	Not Hispanic or Latino	Acute Myeloid Leukemia	7.6	90	7.98	85		DNMT3A / IDH2 / NPM1 / NRAS / PTPN11 / FLT3-ITD	19.1329	9.09844
U-20-0284	Female	53.74	Caucasian	Not Hispanic or Latino	Acute Myeloid Leukemia	9	46	16.2	81	Basophilic differentiation		0	0
U-20-1333	Female	45.53	Caucasian	Not Hispanic or Latino	Acute Myeloid Leukemia	7.6	52	32.64	44.2	FAB-M5	FLT3-TKD/NPM1/RAD21	0	0
														ND, not detectable
														Empty, not tested

## Sheet: Table S5
Supplementary Table 5. CHIP and CCUS samples
Sample	Cohort	Gender	Age	Mutation	VAF	Pre-leukemia	Ischaemic heart disease	Cardiac arrhythmia	Valvular heart disease	Stroke/TIA	Hypertension	Diabetes	Hypercholesterolaemia	Asthma	COPD	Previous VTE	Chronic kidney disease	Osteoarthritis	Inflammatory bowel disease	Hypothyroidism	Previous Radiotherapy	Smoking	Secondary malignancy	NSAID	Hb (g/L)	MCV (fL)	WBC (x10^9/L)	Platelets (x10^9/L)	Neutrophils (x10^9/L)	Lymphocytes (x10^9/L)	Monocytes (x10^9/L)	Eosinophils (x10^9/L)	Basophils (x10^9/L)	ADP-Heptose (µg/ml)*
NOC131	Oxford	Female	55.1	DNMT3A	0.0607	CHIP	None	None	None	None	None	None	None	None	None	None	None	Yes	No	None	No	Ex-smoker	None reported	Yes	128	89.1	5.59	286	2.92	2.04	0.37	0.21	0.05	44.4557
NOC146	Oxford	Male	56.8	TET2	0.0318	CHIP	None	None	None	None	None	None	None	None	None	Yes	None	Yes	Yes	None	No	Never	None reported	None	155	86.8	4.95	271	2.85	1.58	0.41	0.06	0.05	185.855
NOC083	Oxford	Female	57.8	DNMT3A	0.0325	CHIP	None	None	None	None	None	None	None	None	None	None	None	Yes	No	None	No	Smoker	None reported	Yes	121	91.8	7.5	359	4.91	1.78	0.56	0.19	0.06	0
NOC171	Oxford	Female	62.3	DNMT3A	0.2297	CHIP	None	None	None	None	None	None	None	None	None	None	None	Yes	No	None	No	Never	None reported	Yes	136	92.4	8.6	346	4.8	3.05	0.61	0.1	0.04	0
NOC084	Oxford	Male	64.5	DNMT3A	0.0626	CHIP	None	None	None	None	None	None	None	None	None	None	None	Yes	No	None	No	Ex-smoker	None reported	None	148	90.8	5.1	242	2.89	1.62	0.38	0.17	0.04	0
NOC034	Oxford	Female	65	DNMT3A	0.0484	CHIP	None	None	None	None	None	None	None	None	None	None	None	Yes	No	Yes	No	Never	None reported	None	132	84.3	5.31	251	3.94	0.91	0.39	0.05	0.02	0
NOC031	Oxford	Female	65.1	TET2	0.0802	CHIP	None	None	None	None	None	Type II	None	None	Yes	None	None	Yes	No	None	No	Ex-smoker	None reported	Yes	123	90.2	8.63	254	2.33	2.36	0.48	0.36	0.1	0
NOC138	Oxford	Female	65.9	DNMT3A	0.0461	CHIP	None	None	None	None	None	None	None	None	None	None	None	Yes	No	None	No	Never	None reported	None	150	89.8	8.42	159	2.29	2.52	0.46	0.09	0.06	0
NOC185	Oxford	Female	66	TET2	0.095	CHIP	None	None	None	None	None	None	None	None	None	None	None	Yes	No	None	No	Never	None reported	None	139	97.1	5.69	337	2.58	2.21	0.59	0.26	0.05	0
NOC056	Oxford	Female	69.3	DNMT3A	0.1268	CHIP	None	None	None	None	None	None	None	None	None	None	None	Yes	No	None	Yes	Never	None reported	None	131	84.6	6.4	300	3.78	2.02	0.48	0.09	0.03	0
NOC168	Oxford	Female	69.5	DNMT3A	0.0521	CHIP	None	None	None	None	None	None	None	None	None	None	None	Yes	No	None	No	Never	None reported	Yes	121	91.1	4.59	184	3.29	0.92	0.34	0.02	0.02	0
NOC132	Oxford	Male	72.4	DNMT3A	0.1275	CHIP	None	None	None	None	Yes	Type II	None	Yes	None	None	None	Yes	No	None	No	Ex-smoker	None reported	None	151	89.3	6.33	238	4.16	1.47	0.53	0.11	0.06	0
NOC098	Oxford	Male	72.6	TET2	0.0796	CHIP	None	None	None	None	None	None	None	None	None	None	None	Yes	No	None	No	Ex-smoker	None reported	None	150	86.2	8.04	299	4.52	2.73	0.63	0.11	0.05	0
NOC079	Oxford	Male	72.8	TET2	0.018	CHIP	None	None	None	None	None	None	None	None	None	None	None	Yes	No	None	No	Never	None reported	None	143	91.3	4.78	161	2.48	1.78	0.36	0.14	0.02	0
NOC026	Oxford	Female	74	TET2	0.0158	CHIP	None	None	None	None	None	None	Yes	Yes	Yes	None	None	Yes	No	Yes	No	Ex-smoker	None reported	None	124	92.9	5.49	291	3.92	0.87	0.6	0.07	0.03	0
NOC206	Oxford	Female	77	TET2	0.195	CHIP																	None reported											0
NOC065	Oxford	Female	77.1	DNMT3A	0.0317	CHIP	None	Yes	Yes	None	Yes	None	None	None	None	Yes	None	Yes	No	None	No	Never	None reported	None	144	90.7	6.23	236	4.09	1.41	0.56	0.11	0.06	37.1998
NOC115	Oxford	Male	77.5	TET2	0.1007	CHIP	None	None	None	None	None	None	Yes	None	None	None	None	Yes	No	None	No	Ex-smoker	None reported	None	154	86.5	7.46	218	5.15	1.71	0.43	0.1	0.07	171.242
NOC002	Oxford	Female	77.6	TET2	0.1615	CHIP	None	None	None	None	None	None	None	None	None	None	None	Yes	No	None	No	Never	None reported	Yes	125	87.9	3.75	232	2.31	1.11	0.27	0.04	0.02	0
NOC037	Oxford	Male	77.9	DNMT3A	0.0793	CHIP	None	None	None	None	Yes	Type II	None	None	None	None	None	Yes	No	Yes	No	Never	None reported	None	128	91.2	7.57	256	2.04	1.56	0.57	0.34	0.06	0
NOC021	Oxford	Male	78.3	DNMT3A	0.0465	CHIP	None	None	None	None	None	Type II	Yes	None	None	None	None	Yes	No	None	No	Never	None reported	None	150	92.3	9.04	225	2.51	1.45	0.81	0.32	0.27	0
NOC097	Oxford	Female	80.4	TET2	0.0427	CHIP	None	None	None	None	Yes	None	None	None	Yes	None	None	Yes	No	None	No	Never	None reported	None	131	89.9	7.75	233	5.43	1.18	0.89	0.22	0.03	180.984
NOC108	Oxford	Female	80.5	DNMT3A	0.0715	CHIP	Yes	None	None	None	Yes	None	None	None	None	None	None	Yes	No	None	No	Ex-smoker	None reported	Yes	124	94.1	7.72	282	4.39	2.58	0.65	0.07	0.03	0
NOC170	Oxford	Male	80.6	TET2	0.0262	CHIP	None	None	None	None	None	None	None	None	None	None	None	Yes	No	None	No	Ex-smoker	None reported	None	148	93.9	7.69	183	4.49	2.14	0.83	0.2	0.03	0
NOC078	Oxford	Female	83.9	TET2	0.0557	CHIP	None	None	None	None	Yes	None	None	None	None	None	None	Yes	No	None	No	Never	None reported	None	140	89.7	5.94	207	4.09	1.35	0.42	0.04	0.04	164.098
NOC062	Oxford	Male	86.2	DNMT3A	0.3657	CHIP	None	None	None	None	Yes	None	None	None	None	None	Yes	Yes	Yes	None	No	Ex-smoker	None reported	None	99	94.2	6.92	286	4.8	1.26	0.65	0.19	0.02	118.67
NOC150	Oxford	Male	86.6	TET2	0.025	CHIP	None	None	None	None	Yes	None	None	None	None	None	None	Yes	No	None	Yes	Never	None reported	None	128	92.7	6.81	262	4.38	1.61	0.67	0.11	0.04	196.896
NOC142	Oxford	Female	87.5	TET2	0.0206	CHIP	None	None	None	None	Yes	None	None	None	None	None	None	Yes	No	None	No	Ex-smoker	None reported	None	110	98	8.7	205	7.19	0.74	0.62	0.09	0.06	193.649
NOC117	Oxford	Female	89.9	TET2	0.1298	CHIP	None	None	None	None	None	None	None	None	None	None	None	Yes	No	None	No	Never	None reported	None	139	103.2	3.18	194	2.27	0.65	0.24	0.01	0.01	191.376
MAL1686	Cincinnati	Male	51	SRSF2, ASXL1	0.45, 0.43	CCUS	None	None	None	None	None	None	None	None	None	None	None	None	None	None	No	Never	ITP, CLL	None	142	89.9	4.7	28	3.121	0.597	0.87	0.071	0.042	0
MAL1594	Cincinnati	Male	52	DNMT3A, ITPKB		CHIP	None	None	None	None	Yes	None	Yes	None	None	None	None	None	Yes	Yes	Yes	No	CLL	None	139	82.6	11.3	237	5.537	4.746	0.791	0.226	0	0
MAL1595	Cincinnati	Male	55	PTPN11		CHIP	None	None	None	None	None	None	Yes	None	None	None	None	None	None	None	No	No	CLL	None	147	94.9	5.4	208	3.645	1.318	0.378	0.016	0.043	0
MAL1781	Cincinnati	Male	55	TP53, RAD51D	0.08	CHIP	None	None	None	None	None	None	None	None	None	None	None	None	None	None	No	Never	CLL, SLL	None	150	90.5	16.3	161	2.608	13.366	0.326	0	0	0
MAL1455	Cincinnati	Male	58	U2AF1, PPM1D		CHIP	Yes	None	None	None	Yes	None	Yes	None	None	None	None	None	None	None	No	Former	CLL	None	108	114.2	17.5	198	1.225	16.275	0	0	0	0
MAL1455	Cincinnati	Male	58	U2AF1, PPM1D		CHIP	Yes	None	None	None	Yes	None	Yes	None	None	None	None	None	None	None	No	Former	CLL	None	86	120	13.5	97	4.995	8.235	0.27	0	0	67.8422
MAL1647	Cincinnati	Male	63	TET2	0.072	CHIP	None	Yes	None	None	Yes	Diabetes mellitus	Yes	None	None	None	None	None	None	None	No	Never	CLL	None	141	87.7	55.1	123	3.306	50.141	1.102	0.551	0	0
MAL1719	Cincinnati	Male	65	IDH2, SRSF2		CHIP	None	None	None	None	None	None	None	None	None	None	None	None	None	None	No	Never	None reported	None	131	90.5	3.1	146	1.854	0.986	0.208	0.022	0.031	0
MAL1476	Cincinnati	Male	68	TET2	0.02	CHIP	None	None	Yes	None	Yes	Pre-diabetic	None	None	None	None	None	None	None	None	No	Never	CLL	None	136	87.8	14.7	183	4.557	9.555	0.588	0	0	0
MAL1716	Cincinnati	Male	71	DNMT3A, MED12	0.04, 0.097	CHIP	None	None	None	None	Yes	None	None	None	None	None	None	None	None	None	No	None	T-LGL, CLL	None	140	91.2	4.4	137	2.53	0.937	0.744	0.15	0.04	121.51
MAL1700	Cincinnati	Male	71	DNMT3A, STAG2, TP53, PLCG2		CHIP	None	None	None	None	None	None	None	None	None	None	None	None	None	None	No	None	CLL	None	147	94.3	10.6	432	5.819	3.159	1.41	0.095	0.117	167.594
MAL1485	Cincinnati	Male	72	CARD11, PTPN11, SMAD1		CHIP	None	Yes	Yes	Yes	None	None	None	None	None	None	None	Yes	None	None	No	Former	CLL	None	153	97.8	7.8	126	3.237	4.165	0.242	0.101	0.055	0
MAL1740	Cincinnati	Female	72	DNMT3A, BRAF, MAPK	0.033, 0.066, 0.071	CHIP	None	Yes	None	None	Yes	None	Yes	None	Yes	None	None	None	None	None	No	Never	CLL, ITP	None	130	88.6	10.4	173	6.916	2.309	0.998	0.146	0.031	0
MAL1623	Cincinnati	Male	73	RAD21	0.043	CHIP	None	None	None	None	None	None	None	None	None	None	Yes	None	None	None	Yes	Never	SLL	None	150	90	6.1	194	3.678	1.434	0.512	0.427	0.049	0
MAL1623	Cincinnati	Male	73	RAD21	0.043	CHIP	None	None	None	None	None	None	None	None	None	None	Yes	None	None	None	Yes	Never	SLL	None	147	91.8	6	200	3.881	1.345	0.558	0.384	0.031	0
MAL1727	Cincinnati	Female	73	DNMT3A, PPM1D	0.039, 0.063	CCUS	None	None	None	None	None	None	None	None	None	None	None	None	None	Yes	No	Former	CLL	None	142	100	5.3	107	4.267	0.35	0.572	0.074	0.037	0
MAL1740	Cincinnati	Female	73	DNMT3A, BRAF, MAPK	0.033, 0.066, 0.071	CHIP	None	Yes	None	None	Yes	None	Yes	None	Yes	None	None	None	None	None	No	Never	CLL, ITP	None	123	89	9.2	47	0.004646	6.94444e-06	0.782	0.23	0.11	69.5617
MAL1787	Cincinnati	Female	73	DNMT3A, TET2	0.176, 0.027	CHIP	None	None	None	None	None	None	Yes	None	None	None	None	None	None	None	No	Former	MBL	None	138	89.9	9.9	220	2.828	7.171	0.101	0	0	101.829
MAL1596	Cincinnati	Female	74	DNMT3A, MYD88		CHIP	None	None	None	None	None	None	Yes	None	None	None	None	None	None	None	Yes	Former	DLBCL, MBL	None	112	97.4	8	333	5.872	1.008	0.832	0.144	0.144	0
MAL1814	Cincinnati	Female	74	DNMT3A, KDM6A, KRAS, TET2	0.022, 0.031, 0.019, 0.014	CHIP	None	None	None	None	Yes	None	Yes	None	Yes	None	None	None	None	None	No	Never	None reported	None	114	81.7	11.4	411	8.47	2.063	0.775	0.057	0.034	89.8986
MAL1502	Cincinnati	Male	75	ASXL1, BRAF, BTK		CHIP	Yes	Yes	None	None	None	None	None	Yes	None	Yes	Yes	None	None	None	No	Former	CLL	None	88	105.3	63	24	0.819	61.425	0.63	0	0.126	0
MAL1597	Cincinnati	Female	75	ASXL1		CHIP	None	None	None	None	Yes	None	Yes	None	None	Yes	None	None	None	None	No	Former	CLL	None	140	100.3	6.6	324	2.851	2.805	0.785	0.04	0.119	66.7665
MAL1486	Cincinnati	Male	76	DNMT3A, TET2, FOXO1		CHIP	None	Yes	None	None	Yes	None	Yes	None	None	None	Yes	None	None	None	No	Never	CLL	None	108	84.2	10.9	93	1.09	9.81	0	0	0	74.6619
MAL1761	Cincinnati	Male	77	ASXL1	0.068	CHIP	None	None	None	None	None	None	Yes	None	None	None	None	None	None	None	No	Former	None reported	None	147	90.8	7.1	238	4.21	1.853	0.873	0.099	0.064	117.793
MAL1717	Cincinnati	Female	79	DNMT3A, FGFR4, KMT2D, SF3B1	0.43, 0.42, 0.33, 0.056	CHIP	None	None	None	None	Yes	None	None	None	None	None	None	None	None	Yes	No	Never	CLL	None	115	89.5	11.4	297	10.283	0.513	0.57	0.011	0.023	65.6157
MAL1717	Cincinnati	Female	79	DNMT3A, FGFR4, KMT2D, SF3B1	0.43, 0.42, 0.33, 0.056	CHIP	None	None	None	None	Yes	None	None	None	None	None	None	None	None	Yes	No	Never	CLL	None	135	94.6	3.9	241	2.083	1.022	0.597	0.144	0.055	144.552
MAL1622	Cincinnati	Male	80	DNMT3A (L508fs), DNMT3A (A498fs), TET2, POT1	0.19, 0.113, 0.017, 0.44	CHIP/CCUS	None	Yes	Yes	None	Yes	None	None	None	None	Yes	Yes	None	None	None	No	Never	CLL	None	111	92.5	6	99	4.728	0.744	0.384	0.072	0.072	180.01
MAL1622	Cincinnati	Male	81	DNMT3A (L508fs), DNMT3A (A498fs), TET2, POT1	0.19, 0.113, 0.017, 0.44	CHIP/CCUS	None	Yes	Yes	None	Yes	None	None	None	None	Yes	Yes	None	None	None	No	Never	CLL	None	110	93.4	5.1	62	3.794	0.729	0.413	0.128	0.036	117.226
MAL1457	Cincinnati	Female	84	TP53		CHIP	None	None	None	Yes	None	None	None	None	None	None	None	None	None	None	No	Never	CLL	None	136	103.8	23.6	210	3.776	19.116	0.708	0	0	0
MAL1788	Cincinnati	Male	91	TET2		CHIP	None	None	None		None	None	None	None	None	None	None	None	None	Yes	No	Never	CLL	None	125	95.9	4.7	107	2.933	1.368	0.324	0.033	0.042	135.182
																																		*Tifasome Assay
CHIP, clonal hematopoiesis of indeterminate potential; CCUS, clonal cytopenia of unknown significance; CLL, chronic lymphocytic leukemia; ITP, immune thrombocytopenic purpura; DLBCL, diffuse large B cell lymphoma; MBL, monoclonal B clel lymphocytosis; SLL, small lymphocytic leukemia; LGL, large granular lymphocytic leukemia

## Sheet: Table S6
Supplementary Table 6. Differentially expressed genes in Dnmt3aWT cells treated with ADP-heptose.
	logFC	AveExpr	t	P.Value	adj.P.Val
Tnni1	3.17	-0.8032	6.696	8.895e-05	8.895e-05
Tnfrsf11b	3.017	0.3402	12.73	4.643e-07	4.643e-07
Gzmc	2.215	1.578	11.07	1.524e-06	1.524e-06
Aoc1	2.048	-0.711	5.59	0.0003385	0.0003385
Ccl17	2.045	1.076	9.607	4.986e-06	4.986e-06
Srp54b	2.042	1.664	3.666	0.005184	0.005184
Ifit3b	1.88	0.506	8.799	1.026e-05	1.026e-05
Ifit3	1.739	1.589	10.19	3.047e-06	3.047e-06
Ms4a4c	1.575	0.1171	7.706	2.979e-05	2.979e-05
Rtp4	1.478	3.755	15.98	6.48e-08	6.48e-08
Lad1	1.447	3.12	14.16	1.862e-07	1.862e-07
Mx2	1.416	-0.04422	5.357	0.0004583	0.0004583
Slfn5	1.407	3.98	13.02	3.822e-07	3.822e-07
Asb2	1.407	2.405	11.62	1.012e-06	1.012e-06
Ccl24	1.365	2.389	5.296	0.000496	0.000496
Usp18	1.346	3.75	14.36	1.648e-07	1.648e-07
Hist1h3e	1.345	0.09168	4.69	0.001135	0.001135
Ifit1	1.338	2.509	11.88	8.38e-07	8.38e-07
Hist1h2bj	1.326	0.5522	4.081	0.002754	0.002754
Isg15	1.268	3.335	7.825	2.638e-05	2.638e-05
Zbtb46	1.256	-0.07701	3.887	0.003692	0.003692
Cd83	1.204	3.523	10.49	2.393e-06	2.393e-06
Alpk2	1.196	1.699	5.82	0.0002531	0.0002531
Oasl2	1.178	5.448	16.15	5.911e-08	5.911e-08
Irf7	1.151	5.693	14.21	1.801e-07	1.801e-07
Oas1g	1.142	2.655	8.765	1.059e-05	1.059e-05
Rsad2	1.141	4.442	12.8	4.445e-07	4.445e-07
Zbp1	1.131	3.142	10.18	3.086e-06	3.086e-06
Plek2	1.111	-0.2618	4.566	0.001355	0.001355
Ccl5	1.104	3.914	11.73	9.323e-07	9.323e-07
Oasl1	1.088	3.429	10.61	2.179e-06	2.179e-06
Mir6236	1.076	2.81	4.152	0.002477	0.002477
Gstt1	1.055	0.3137	4.163	0.002437	0.002437
Xaf1	1.054	3.039	7.198	5.09e-05	5.09e-05
H2-Eb1	1.049	6.521	11.37	1.221e-06	1.221e-06
Phf11b	1.046	0.1658	4.072	0.002792	0.002792
Wdr86	1.035	-0.3326	4.197	0.002317	0.002317
Il13	1.008	0.8661	4.053	0.002871	0.002871
Grin2c	0.9953	0.5419	3.839	0.003974	0.003974
Tnfrsf9	0.982	3.487	8.745	1.079e-05	1.079e-05
Cx3cl1	0.9782	2.002	7.574	3.418e-05	3.418e-05
Nov	0.9714	2.953	9.877	3.963e-06	3.963e-06
Oas2	0.966	5.548	9.267	6.715e-06	6.715e-06
H2-Aa	0.9618	6.684	12.07	7.327e-07	7.327e-07
Htr7	0.9558	2.322	8.129	1.947e-05	1.947e-05
Efnb2	0.9402	0.1077	4.395	0.001732	0.001732
H2-Ab1	0.9351	6.664	8.07	2.064e-05	2.064e-05
Bcl2a1b	0.925	4.21	8.25	1.729e-05	1.729e-05
Mnda	0.9121	0.5429	3.55	0.006219	0.006219
B3galt5	0.9015	-0.02475	3.418	0.007648	0.007648
Oas1a	0.8999	4.991	9.819	4.164e-06	4.164e-06
Ifi44	0.8977	0.02711	4.603	0.001284	0.001284
Ramp3	0.8948	2.86	7.544	3.526e-05	3.526e-05
Ube2j2	0.8674	2.929	2.834	0.01961	0.01961
Oas3	0.864	6.528	13.25	3.303e-07	3.303e-07
Ifi27l2a	0.8565	3.461	5.972	0.0002096	0.0002096
Oas1b	0.8441	2.802	7.774	2.78e-05	2.78e-05
Pglyrp2	0.8355	0.7312	3.509	0.006627	0.006627
Hist1h4d	0.8341	0.4824	2.932	0.01671	0.01671
Kynu	0.8281	0.546	4.219	0.002241	0.002241
Dhx58	0.8261	4.491	11.21	1.369e-06	1.369e-06
Cd74	0.82	8.674	9.917	3.832e-06	3.832e-06
Slc52a3	0.8162	0.01032	3.495	0.006773	0.006773
Mir8112	0.8138	1.124	4.02	0.003019	0.003019
Hmga1	0.812	2.007	2.721	0.02355	0.02355
Il6	0.8099	1.388	3.81	0.004152	0.004152
Slfn8	0.8032	4.096	8.58	1.26e-05	1.26e-05
Stbd1	0.7931	0.07725	2.556	0.03089	0.03089
Arg1	0.7872	2.265	5.173	0.0005844	0.0005844
Egr3	0.785	1.281	2.669	0.02566	0.02566
Ddx60	0.7796	3.72	6.729	8.559e-05	8.559e-05
Atoh8	0.7783	0.3155	2.98	0.01544	0.01544
Nr4a3	0.7772	2.849	5.805	0.0002576	0.0002576
Grap	0.7694	1.199	3.019	0.01451	0.01451
Gpr27	0.7663	1.655	2.835	0.01957	0.01957
Lrrc51	0.7656	0.09639	3.29	0.009371	0.009371
Cacna1f	0.7515	0.4149	3.148	0.01177	0.01177
Ifi204	0.7452	3.318	5.909	0.0002265	0.0002265
Gimap8	0.7417	0.095	3.203	0.01078	0.01078
Ptprn	0.7392	1.735	4.598	0.001293	0.001293
Parp12	0.7346	4.342	9.729	4.494e-06	4.494e-06
Slfn4	0.7308	8.469	5.847	0.0002445	0.0002445
Hist1h3c	0.7275	1.555	4.12	0.002598	0.002598
Ccdc85c	0.7217	0.041	2.344	0.04375	0.04375
Akr1c18	0.7051	0.6355	3.021	0.01444	0.01444
H2-DMb2	0.7028	3.414	6.392	0.0001264	0.0001264
Ccl22	0.7001	6.766	10.29	2.828e-06	2.828e-06
Cmpk2	0.7001	4.912	9.427	5.831e-06	5.831e-06
Traf1	0.6999	3.685	8.356	1.559e-05	1.559e-05
Mx1	0.6985	3.368	6.761	8.26e-05	8.26e-05
Spry1	0.6924	1.127	4.381	0.001767	0.001767
Perp	0.6841	2.202	5.426	0.0004187	0.0004187
Hsh2d	0.6798	3.82	6.931	6.821e-05	6.821e-05
AI607873	0.6683	3.088	5.452	0.0004045	0.0004045
Tssk6	0.668	0.7528	3.666	0.005186	0.005186
Eno2	0.6638	1.35	3.556	0.006154	0.006154
Klrd1	0.6629	0.7516	3.875	0.003757	0.003757
Tmem51	0.6591	2.133	4.465	0.001566	0.001566
Oas1c	0.6578	1.854	4.904	0.0008433	0.0008433
Dact3	0.6573	0.627	3.826	0.004054	0.004054
Bcl2a1d	0.6551	3.578	5.142	0.0006092	0.0006092
Cyp4f17	0.6547	0.3116	3.099	0.01274	0.01274
Pdgfb	0.647	1.231	3.231	0.01031	0.01031
Hgfac	0.647	1.202	3.683	0.005051	0.005051
Lrrc32	0.6455	0.6042	2.828	0.01979	0.01979
Dcstamp	0.6406	0.3533	2.675	0.02541	0.02541
Smim8	0.6316	2.179	3.659	0.005245	0.005245
Cd40	0.6226	1.536	3.414	0.007702	0.007702
Epsti1	0.6192	3.555	4.915	0.0008301	0.0008301
Azin2	0.6183	2.546	5.138	0.0006126	0.0006126
Ppbp	0.6175	1.475	2.84	0.01941	0.01941
Sdc3	0.6166	3.913	6.547	0.0001056	0.0001056
Mir6516	0.6089	0.1411	2.619	0.02784	0.02784
Lgals3bp	0.6079	6.55	8.361	1.552e-05	1.552e-05
2900005J15Rik	0.6052	0.4074	2.643	0.02679	0.02679
P4htm	0.6018	0.519	3.615	0.005615	0.005615
Lynx1	0.6016	0.8224	2.872	0.01842	0.01842
Acsbg1	0.5944	0.0958	2.36	0.04262	0.04262
Grasp	0.5879	2.826	5.215	0.0005527	0.0005527
Oit3	0.5873	3.039	6.036	0.0001937	0.0001937
Kcnj5	-0.5858	0.9029	-2.607	0.02843	0.02843
Dock9	-0.5888	2.506	-3.28	0.009534	0.009534
Tspan13	-0.5919	3.859	-6.553	0.0001048	0.0001048
Bhlha15	-0.5961	2.551	-5.471	0.0003945	0.0003945
Pcbd1	-0.6014	0.03408	-2.546	0.03138	0.03138
Prok2	-0.608	0.9218	-2.799	0.02074	0.02074
Fktn	-0.6093	1.901	-2.63	0.02734	0.02734
Jakmip1	-0.6196	1.004	-3.259	0.009851	0.009851
Siglech	-0.6245	1.561	-3.389	0.008005	0.008005
Plcb1	-0.6276	2.481	-3.607	0.005681	0.005681
Grtp1	-0.6278	0.005223	-3.227	0.01037	0.01037
Mpl	-0.6309	2.66	-5.737	0.0002808	0.0002808
Sirpb1b	-0.6329	1.292	-3.093	0.01287	0.01287
Adgrg6	-0.6447	0.1092	-3.479	0.006946	0.006946
Ednrb	-0.6526	0.4776	-3.941	0.003402	0.003402
Fam132b	-0.6569	-0.2049	-2.549	0.03124	0.03124
Procr	-0.6587	0.6806	-2.908	0.01737	0.01737
Bach2	-0.6747	1.165	-2.725	0.02343	0.02343
Fam129c	-0.6768	1.623	-2.826	0.01985	0.01985
Hivep3	-0.6824	2.219	-2.786	0.02121	0.02121
Ptch2	-0.6952	0.471	-2.869	0.01849	0.01849
Rsph1	-0.6956	0.4987	-4.069	0.002802	0.002802
Ccdc63	-0.6974	0.08605	-3.338	0.008683	0.008683
Ltbp4	-0.7002	0.03736	-3.324	0.008887	0.008887
Snhg9	-0.7003	0.3744	-3.731	0.004691	0.004691
Dsp	-0.7007	0.4718	-3.276	0.009591	0.009591
Zbtb37	-0.7022	1.629	-3.31	0.009088	0.009088
Arl5c	-0.7044	3.984	-8.812	1.014e-05	1.014e-05
Abca1	-0.7066	1.345	-3.421	0.007611	0.007611
Smpdl3b	-0.7144	2.417	-6.026	0.0001961	0.0001961
Slc25a27	-0.7147	0.4511	-3.818	0.004099	0.004099
St6gal1	-0.7233	0.207	-3.007	0.0148	0.0148
Rbp1	-0.727	0.4954	-3.273	0.009639	0.009639
Rab17	-0.755	0.006898	-3.077	0.01321	0.01321
Mmp14	-0.7707	4.78	-10.03	3.491e-06	3.491e-06
Hivep2	-0.787	1.372	-4.937	0.0008051	0.0008051
Gm13152	-0.8272	0.3426	-2.421	0.03854	0.03854
Tsku	-0.836	0.04297	-4.13	0.00256	0.00256
Irg1	-0.8457	4.648	-6.55	0.0001051	0.0001051
Arntl	-0.8702	3.245	-9.093	7.846e-06	7.846e-06
Pcsk9	-0.8709	0.7708	-3.902	0.003606	0.003606
Cxcl3	-0.9103	0.6563	-2.81	0.02038	0.02038
Lax1	-1.106	1.434	-6.13	0.0001729	0.0001729
Ptpn14	-1.123	0.2	-3.455	0.007218	0.007218
Cxcl2	-1.129	2.827	-6.109	0.0001772	0.0001772
Il1b	-1.155	3.404	-9.563	5.183e-06	5.183e-06
Cplx2	-1.36	1.84	-7.338	4.382e-05	4.382e-05
Blnk	-1.446	2.475	-9.048	8.17e-06	8.17e-06
Mzb1	-1.509	0.2411	-3.999	0.003116	0.003116
Blk	-1.578	1.2	-9.402	5.959e-06	5.959e-06
Chst3	-1.597	1.328	-6.048	0.0001908	0.0001908
Il1a	-1.749	0.5556	-5.976	0.0002084	0.0002084
Cd79a	-1.818	1.853	-9.248	6.829e-06	6.829e-06
Lef1	-1.83	2.158	-11.25	1.331e-06	1.331e-06
Cd19	-1.847	1.862	-8.11	1.984e-05	1.984e-05
Cecr2	-1.929	0.684	-5.228	0.0005434	0.0005434
Akap12	-1.955	1.067	-8.625	1.207e-05	1.207e-05
Pou2af1	-1.979	0.6767	-7.36	4.282e-05	4.282e-05
Kif19a	-2.028	-0.6167	-5.798	0.0002601	0.0002601
Vpreb2	-2.096	-0.6482	-7.799	2.711e-05	2.711e-05
Ebf1	-2.106	0.4591	-6.651	9.354e-05	9.354e-05
Vpreb1	-2.268	1.835	-9.182	7.241e-06	7.241e-06
Igll1	-2.359	2.063	-17.44	3.028e-08	3.028e-08
Vpreb3	-2.553	1.184	-11.87	8.469e-07	8.469e-07
Scn4b	-2.647	-0.8917	-8.991	8.606e-06	8.606e-06
Dntt	-2.827	2.129	-16.88	4.028e-08	4.028e-08
Rag1	-3.551	-0.2837	-14.1	1.925e-07	1.925e-07

## Sheet: Table S7
Supplementary Table 7. Differentially expressed genes in Dnmt3aKO cells treated with ADP-heptose.
	logFC	AveExpr	t	P.Value	adj.P.Val
Tnfrsf11b	2.659	0.1188	14.05	1.185e-10	1.185e-10
Tnni1	2.494	1.159	14.8	5.294e-11	5.294e-11
Retnla	2.442	0.7681	11.18	3.749e-09	3.749e-09
Msx3	1.975	0.1568	10.43	1.037e-08	1.037e-08
Gm8221	1.797	0.3194	9.007	8.406e-08	8.406e-08
Hic1	1.783	-0.4906	7.986	4.355e-07	4.355e-07
Gzmc	1.782	2.019	13.16	3.25e-10	3.25e-10
Grm1	1.762	-0.4995	7.198	1.697e-06	1.697e-06
Srp54b	1.636	3.268	4.202	0.0006252	0.0006252
Adm	1.598	0.5321	8.95	9.193e-08	9.193e-08
Ahrr	1.585	1.843	10.99	4.808e-09	4.808e-09
Ccl24	1.576	7	39.32	7.638e-18	7.638e-18
Avil	1.557	-0.2604	4.82	0.0001699	0.0001699
Scn3a	1.51	0.06413	6.611	4.933e-06	4.933e-06
Mmp13	1.476	3.691	15.64	2.259e-11	2.259e-11
Aoc1	1.43	-0.2814	4.778	0.0001852	0.0001852
Mpzl2	1.395	-0.1065	5.795	2.351e-05	2.351e-05
Il4i1	1.36	0.002377	6.083	1.34e-05	1.34e-05
Lad1	1.342	2.064	10.03	1.833e-08	1.833e-08
Cd101	1.34	4.205	20.9	2.263e-13	2.263e-13
Tubb3	1.309	-0.3238	6.167	1.141e-05	1.141e-05
Pgf	1.301	1.041	7.448	1.091e-06	1.091e-06
Fndc4	1.294	-0.28	5.815	2.258e-05	2.258e-05
Ccl17	1.284	3.282	13.69	1.773e-10	1.773e-10
Ankrd55	1.239	2.346	11.16	3.839e-09	3.839e-09
Nov	1.203	2.87	10.67	7.477e-09	7.477e-09
Apol7c	1.169	2.967	10.31	1.222e-08	1.222e-08
Cryba4	1.136	-0.003026	4.71	0.0002136	0.0002136
Irgc1	1.088	1.103	7.243	1.567e-06	1.567e-06
Dnase1l3	1.086	0.07721	5.26	6.858e-05	6.858e-05
Fcer2a	1.067	1.734	7.737	6.635e-07	6.635e-07
Lrrc32	1.058	0.3574	5.446	4.707e-05	4.707e-05
Rnase2a	1.022	4.206	13.21	3.062e-10	3.062e-10
Gtsf1	1.02	-0.2519	4.117	0.0007499	0.0007499
Chil4	0.9924	4.086	2.367	0.03038	0.03038
Cd109	0.9702	0.8564	5.414	5.02e-05	5.02e-05
Phyhd1	0.9445	0.5551	4.721	0.0002087	0.0002087
Cd209a	0.9429	0.6492	5.181	8.06e-05	8.06e-05
Ccl12	0.939	5.43	14.34	8.71e-11	8.71e-11
Dnah2	0.9339	0.9564	5.032	0.0001094	0.0001094
Ccl7	0.9309	8.246	18.42	1.712e-12	1.712e-12
Myl2	0.9291	-0.03232	4.637	0.0002489	0.0002489
Nat8l	0.9279	2.787	8.209	3.005e-07	3.005e-07
Ppbp	0.9231	4.594	14.18	1.03e-10	1.03e-10
6430571L13Rik	0.9231	0.04516	4.307	0.0005005	0.0005005
Krt7	0.9212	-0.08898	4.238	0.0005796	0.0005796
Pdgfa	0.9149	-0.1121	4.451	0.0003684	0.0003684
Egr2	0.9108	2.495	7.316	1.377e-06	1.377e-06
Col9a2	0.9105	0.3655	4.705	0.0002158	0.0002158
Cd96	0.9075	0.8981	4.519	0.0003194	0.0003194
Sema4f	0.9014	1.957	6.834	3.27e-06	3.27e-06
Pycr1	0.8938	1.938	7.213	1.651e-06	1.651e-06
Spint1	0.8915	5.104	17.45	4.029e-12	4.029e-12
Ifitm10	0.8897	0.5563	3.806	0.001463	0.001463
Gm6484	0.8882	0.1111	3.593	0.002308	0.002308
Tmem26	0.8761	2.608	8.502	1.867e-07	1.867e-07
Lpl	0.8727	5.584	18.23	2.017e-12	2.017e-12
Hist1h4c	0.8642	0.1963	3.557	0.002496	0.002496
Reps2	0.8619	-0.1946	3.84	0.00136	0.00136
Gpr137b	0.8563	2.255	5.591	3.523e-05	3.523e-05
Tgfbr3l	0.8525	0.2739	4.334	0.0004725	0.0004725
Mir155hg	0.8502	0.4971	3.955	0.001061	0.001061
Mt2	0.8473	1.024	4.614	0.0002611	0.0002611
Ccdc180	0.8471	2.278	7.361	1.271e-06	1.271e-06
Oit3	0.8445	0.709	4.589	0.0002753	0.0002753
Mylk	0.8388	-0.3412	2.993	0.008326	0.008326
Btnl2	0.8275	-0.1017	3.44	0.00321	0.00321
Klk1b11	0.823	1.954	6.125	1.236e-05	1.236e-05
Amz1	0.8205	2.046	6.689	4.267e-06	4.267e-06
Ptprv	0.8187	1.476	5.082	9.873e-05	9.873e-05
Neat1	0.8083	7.28	19.91	4.933e-13	4.933e-13
Zbtb46	0.7919	0.1607	3.846	0.001342	0.001342
Gstt1	0.7901	1.97	5.57	3.673e-05	3.673e-05
0610040B10Rik	0.789	0.552	3.743	0.001675	0.001675
Gm16548	0.788	0.1596	2.977	0.008612	0.008612
Zdhhc15	0.7864	1.31	5.241	7.128e-05	7.128e-05
Ctsl	0.7753	8.57	20.38	3.39e-13	3.39e-13
5830428M24Rik	0.7751	0.777	4.27	0.0005413	0.0005413
Prr7	0.7661	1.884	5.242	7.108e-05	7.108e-05
Fam198b	0.7625	1.557	5.739	2.622e-05	2.622e-05
Cxcl10	0.7594	3.324	8.578	1.653e-07	1.653e-07
Ednrb	0.759	3.302	8.508	1.849e-07	1.849e-07
Atp6v0d2	0.7576	4.42	10.78	6.461e-09	6.461e-09
Col4a1	0.7555	0.6248	4.083	0.0008063	0.0008063
Hist1h1c	0.755	4.894	13.77	1.625e-10	1.625e-10
Asb2	0.7498	2.634	6.729	3.965e-06	3.965e-06
Shisa8	0.7457	-0.01859	3.14	0.006099	0.006099
Adgrb1	0.745	1.255	4.891	0.0001464	0.0001464
Pdgfc	0.7351	0.3998	3.653	0.002033	0.002033
Sema7a	0.7272	3.165	8.825	1.118e-07	1.118e-07
Tmem220	0.727	0.2166	3.443	0.00319	0.00319
Timp1	0.7265	1.125	4.266	0.0005463	0.0005463
Kynu	0.7234	1.471	4.858	0.000157	0.000157
Cyp4f18	0.7219	5.498	15.54	2.494e-11	2.494e-11
Ccdc62	0.7214	-0.153	3.237	0.004962	0.004962
Flrt2	0.7192	2.1	6.143	1.195e-05	1.195e-05
Slc36a2	0.7191	0.4848	2.949	0.009139	0.009139
Pf4	0.7165	6.425	17.63	3.425e-12	3.425e-12
Dcstamp	0.7137	0.2185	3.487	0.0029	0.0029
Baiap2	0.7135	4.041	11.19	3.688e-09	3.688e-09
Gm17455	0.7125	1.227	4.245	0.0005708	0.0005708
Map3k15	0.7124	3.921	10.04	1.813e-08	1.813e-08
Mmp12	0.7097	4.057	11.1	4.168e-09	4.168e-09
Nqo1	0.7094	3.041	7.321	1.363e-06	1.363e-06
Afp	0.7049	2.452	6.785	3.578e-06	3.578e-06
P2rx3	0.7048	1.786	5.58	3.6e-05	3.6e-05
Mrc1	0.7023	7.079	18.02	2.423e-12	2.423e-12
Pcbp3	0.6997	0.3335	3.77	0.001581	0.001581
6330549D23Rik	0.6997	-0.1217	3.058	0.007258	0.007258
Cd40	0.6974	2.726	7.022	2.326e-06	2.326e-06
Serpinb2	0.6945	3.337	7.171	1.779e-06	1.779e-06
Rn45s	0.6912	11.54	5.482	4.379e-05	4.379e-05
C1qb	0.6904	7.157	16.76	7.619e-12	7.619e-12
Hist1h2bf	0.6891	0.6482	2.965	0.008844	0.008844
N4bp3	0.6853	5.415	14.04	1.198e-10	1.198e-10
Cd28	0.6845	1.95	5.448	4.688e-05	4.688e-05
Retnlg	0.6829	10.76	14.39	8.242e-11	8.242e-11
Iqcg	0.6826	-0.1797	3.082	0.006901	0.006901
Grap	0.6793	3.389	8.085	3.691e-07	3.691e-07
Trib3	0.677	4.102	9.093	7.363e-08	7.363e-08
Gzmb	0.674	5.848	13.78	1.603e-10	1.603e-10
Hist1h2bc	0.6716	4.727	12.43	7.703e-10	7.703e-10
Cxcl3	0.6695	4.848	11.9	1.489e-09	1.489e-09
Rptoros	0.6692	0.5901	3.123	0.006316	0.006316
Lrrc51	0.669	0.06297	3.208	0.005273	0.005273
H2-K2	0.6688	4.39	11.08	4.272e-09	4.272e-09
Hist1h2bj	0.665	0.9508	4.144	0.0007086	0.0007086
Igf2bp2	0.6643	1.731	4.923	0.0001371	0.0001371
Pvrl1	0.663	0.3503	2.875	0.01068	0.01068
Baiap2l1	0.6616	1.292	4.493	0.0003374	0.0003374
5031425F14Rik	0.6597	0.3145	2.887	0.01041	0.01041
H2-DMb2	0.6529	3.624	8.413	2.156e-07	2.156e-07
Ciita	0.6462	3.677	8.923	9.584e-08	9.584e-08
Ccl2	0.6432	8.977	16.56	9.152e-12	9.152e-12
Lif	0.6432	1.705	4.801	0.0001767	0.0001767
Angptl2	0.6418	4.01	9.47	4.157e-08	4.157e-08
Rap1gap	0.6406	0.3736	3.514	0.002739	0.002739
Dqx1	0.6377	0.611	3.26	0.004719	0.004719
Emp1	0.6342	6.676	15.19	3.547e-11	3.547e-11
C1qc	0.6327	6.5	15.13	3.784e-11	3.784e-11
Lars2	0.6326	8.792	8.929	9.497e-08	9.497e-08
Hist1h2ag	0.6273	0.3406	3.275	0.004572	0.004572
Il12rb1	0.6261	2.337	4.442	0.0003755	0.0003755
Trem2	0.6257	4.256	7.37	1.252e-06	1.252e-06
Mir6236	0.6256	0.8315	2.328	0.03284	0.03284
Itgb7	0.6248	4.952	11.53	2.369e-09	2.369e-09
Hist1h2be	0.6244	1.648	4.226	0.000595	0.000595
H2-Eb2	0.6221	1.185	3.445	0.003175	0.003175
Carns1	0.6216	2.979	6.115	1.261e-05	1.261e-05
Ptgs1	0.6215	5.742	13.7	1.744e-10	1.744e-10
AF251705	0.6212	5.805	13.22	3.029e-10	3.029e-10
Plekhn1	0.6207	2.295	5.816	2.255e-05	2.255e-05
Cd74	0.6203	8.387	15.47	2.659e-11	2.659e-11
Fam167a	0.6175	3.237	5.509	4.144e-05	4.144e-05
Clec10a	0.615	5.018	9.49	4.032e-08	4.032e-08
Zfp784	0.6147	0.2517	2.961	0.008917	0.008917
Col15a1	0.6093	0.6303	3.35	0.003888	0.003888
Chst10	0.609	-0.09491	2.486	0.0239	0.0239
Tesc	0.607	0.3595	2.946	0.009204	0.009204
Dnah6	0.6061	2.283	5.38	5.375e-05	5.375e-05
Hyal1	0.599	0.6836	2.602	0.01882	0.01882
Tdrkh	0.5973	2.181	5.145	8.676e-05	8.676e-05
Fblim1	0.5971	2.532	5.398	5.187e-05	5.187e-05
Tjp3	0.5969	2.962	6.52	5.844e-06	5.844e-06
H2-Eb1	0.5954	6.587	13.43	2.373e-10	2.373e-10
Phf1	0.595	5.295	11.89	1.5e-09	1.5e-09
Col1a1	0.5944	2.208	4.05	0.0008662	0.0008662
Matk	0.5934	3.114	6.321	8.496e-06	8.496e-06
Loxl3	0.5934	0.8838	3.395	0.003534	0.003534
Hist1h4d	0.592	1.072	3.801	0.001479	0.001479
Tlr5	0.5879	2.163	5.056	0.0001041	0.0001041
Ptprn	0.5867	-0.2397	2.114	0.04992	0.04992
Ces1d	0.5862	0.2708	2.799	0.01252	0.01252
Etohi1	-0.5861	4.796	-8.395	2.22e-07	2.22e-07
Spag1	-0.5866	0.914	-3.386	0.003604	0.003604
Cxcr2	-0.5872	8.819	-13.8	1.574e-10	1.574e-10
A130077B15Rik	-0.5918	0.4466	-2.986	0.008444	0.008444
Zfp184	-0.5935	1.765	-4.547	0.0003012	0.0003012
Ppp1r3d	-0.5947	4.469	-9.942	2.076e-08	2.076e-08
Spry1	-0.5947	0.1304	-2.396	0.02866	0.02866
Procr	-0.5952	1.281	-4.004	0.0009561	0.0009561
2610037D02Rik	-0.5964	0.8782	-2.885	0.01045	0.01045
Tpmt	-0.5978	1.684	-4.574	0.0002841	0.0002841
Orm1	-0.5981	2.764	-6.235	1.002e-05	1.002e-05
Gm8369	-0.5988	1.668	-4.043	0.0008782	0.0008782
Stfa2l1	-0.599	5.346	-5.625	3.291e-05	3.291e-05
Chpt1	-0.6024	4.546	-9.65	3.181e-08	3.181e-08
Rab13	-0.6027	0.883	-2.875	0.01069	0.01069
Sirpb1b	-0.6049	4.655	-6.719	4.041e-06	4.041e-06
Eya2	-0.605	0.312	-2.911	0.009902	0.009902
Mrgpre	-0.6064	0.5931	-3.323	0.004126	0.004126
Wdr35	-0.6064	-0.01177	-2.489	0.02374	0.02374
Btnl9	-0.6071	0.2361	-2.605	0.01871	0.01871
Me1	-0.6075	-0.05969	-2.817	0.01206	0.01206
Gm13152	-0.608	1.707	-4.034	0.000896	0.000896
Ophn1	-0.6086	0.6278	-3.219	0.005153	0.005153
Fpr3	-0.6088	-0.1457	-2.845	0.01138	0.01138
Ehhadh	-0.6089	0.08526	-2.91	0.009926	0.009926
Bhlha15	-0.6112	2.441	-5.73	2.67e-05	2.67e-05
Casp12	-0.616	1.873	-3.667	0.00197	0.00197
Zfp667	-0.6163	1.062	-3.263	0.004685	0.004685
Armcx4	-0.6174	1.95	-5.076	9.999e-05	9.999e-05
Tnfsf10	-0.618	3.186	-7.41	1.166e-06	1.166e-06
Zhx3	-0.6193	1.029	-3.903	0.001188	0.001188
Bpifc	-0.6217	2.392	-5.551	3.813e-05	3.813e-05
Fpr2	-0.627	8.851	-7.578	8.721e-07	8.721e-07
Snai1	-0.6271	2.216	-5.023	0.0001116	0.0001116
Ttpa	-0.6283	2.479	-5.423	4.933e-05	4.933e-05
Mfap3l	-0.6321	1.255	-3.823	0.001408	0.001408
Bbs7	-0.633	0.8664	-3.74	0.001686	0.001686
Col4a2	-0.6337	2.793	-6.338	8.232e-06	8.232e-06
Plxdc1	-0.6358	1.155	-3.597	0.002289	0.002289
Hivep2	-0.6385	1.974	-4.989	0.0001196	0.0001196
Cd4	-0.6402	0.6793	-3.324	0.004115	0.004115
Jag1	-0.6411	1.374	-4.335	0.000471	0.000471
4933412E12Rik	-0.6411	0.2611	-3.149	0.005984	0.005984
Fabp3	-0.6424	0.8021	-3.421	0.003345	0.003345
Kcnj5	-0.6428	0.5462	-2.937	0.009366	0.009366
Rab34	-0.6454	0.7643	-3.578	0.002389	0.002389
Sdc2	-0.653	0.1701	-3.125	0.006294	0.006294
Dnaja4	-0.6531	0.9227	-3.407	0.003445	0.003445
Trps1	-0.6554	4.256	-9.515	3.887e-08	3.887e-08
Cyp2j6	-0.6598	0.8935	-3.89	0.00122	0.00122
Spata13	-0.6662	5.795	-12.43	7.739e-10	7.739e-10
Gamt	-0.6667	0.2873	-3.41	0.003425	0.003425
Tubb2b	-0.6686	2.638	-6.102	1.293e-05	1.293e-05
Nr1d1	-0.673	-0.01952	-3.373	0.003704	0.003704
Lax1	-0.6766	1.323	-4.03	0.0009048	0.0009048
Mturn	-0.6812	0.7463	-3.596	0.002294	0.002294
Ttll11	-0.6822	-0.02349	-2.813	0.01216	0.01216
Tspan13	-0.6848	5.469	-13.31	2.735e-10	2.735e-10
Nrp2	-0.6889	4.45	-10.33	1.191e-08	1.191e-08
Akap12	-0.69	3.358	-7.667	7.47e-07	7.47e-07
Gatsl2	-0.6928	1.828	-5.44	4.762e-05	4.762e-05
Clec4e	-0.6952	7.779	-12.31	8.967e-10	8.967e-10
Foxd4	-0.6991	1.488	-4.763	0.0001912	0.0001912
Adam3	-0.701	-0.1713	-3.258	0.004736	0.004736
Tifa	-0.7026	6.088	-15.67	2.193e-11	2.193e-11
Bfsp2	-0.7028	0.7108	-3.408	0.003434	0.003434
Vpreb3	-0.7038	4.068	-10.67	7.429e-09	7.429e-09
Arhgap29	-0.7053	0.8454	-3.2	0.005369	0.005369
Ptges	-0.707	2.373	-5.581	3.591e-05	3.591e-05
Fcrla	-0.7083	3.815	-9.615	3.349e-08	3.349e-08
Irg1	-0.7209	6.295	-15.87	1.789e-11	1.789e-11
Maged1	-0.7215	1.974	-5.416	4.997e-05	4.997e-05
Mr1	-0.7254	1.892	-5.663	3.05e-05	3.05e-05
Lpar5	-0.73	-0.2009	-3.537	0.002605	0.002605
Lrg1	-0.7336	6.337	-13.65	1.862e-10	1.862e-10
Rsph1	-0.7414	1.479	-5.267	6.767e-05	6.767e-05
Klk1	-0.7441	0.1409	-2.929	0.009538	0.009538
Abca9	-0.7475	0.2312	-3.147	0.006009	0.006009
Il1b	-0.7531	7.791	-19.51	6.805e-13	6.805e-13
Tmem215	-0.7538	2.191	-5.801	2.322e-05	2.322e-05
2610305D13Rik	-0.754	0.892	-4.566	0.0002893	0.0002893
Cc2d2a	-0.7606	0.3662	-4.086	0.0008023	0.0008023
D130040H23Rik	-0.7639	0.3277	-3.874	0.001264	0.001264
Sdc1	-0.7706	2.994	-8.963	9.008e-08	9.008e-08
Homer2	-0.7718	0.491	-4.047	0.0008722	0.0008722
Col27a1	-0.7805	0.5536	-4.218	0.0006046	0.0006046
2900026A02Rik	-0.7828	2.244	-6.61	4.942e-06	4.942e-06
Gdap10	-0.788	1.98	-6.002	1.569e-05	1.569e-05
Myl4	-0.7898	2.611	-7.339	1.323e-06	1.323e-06
Nxpe2	-0.7927	0.2986	-4.239	0.0005782	0.0005782
Tspan9	-0.813	0.3978	-3.75	0.001648	0.001648
Plin5	-0.8135	0.05595	-3.283	0.004494	0.004494
Clca3a1	-0.8284	-0.09391	-3.388	0.003585	0.003585
Gbp2	-0.8294	5.102	-16.44	1.034e-11	1.034e-11
Bach2	-0.8345	3.079	-8.906	9.833e-08	9.833e-08
Cd38	-0.8451	4.592	-15.62	2.305e-11	2.305e-11
9330175E14Rik	-0.8451	-0.1746	-2.537	0.02154	0.02154
Xcl1	-0.8454	0.6894	-4.894	0.0001455	0.0001455
Tmem119	-0.8523	3.145	-10.1	1.661e-08	1.661e-08
Camk2b	-0.8584	0.8095	-4.171	0.0006684	0.0006684
Cped1	-0.8625	1.023	-4.96	0.000127	0.000127
Klra17	-0.8664	3.642	-9.067	7.659e-08	7.659e-08
Cd14	-0.8675	5.427	-18.46	1.642e-12	1.642e-12
Dst	-0.8704	1.447	-5.499	4.23e-05	4.23e-05
Mmp2	-0.878	2.315	-7.335	1.332e-06	1.332e-06
Gdpd1	-0.8794	1.471	-6.101	1.294e-05	1.294e-05
Mmp14	-0.8826	5.922	-19.47	7.034e-13	7.034e-13
Cecr2	-0.8886	3.102	-8.642	1.491e-07	1.491e-07
AF067061	-0.8898	0.04381	-3.697	0.001847	0.001847
Cxcr1	-0.8901	4.729	-12.69	5.615e-10	5.615e-10
Slamf8	-0.899	1.804	-6.576	5.259e-06	5.259e-06
Proca1	-0.9032	-2.043e-05	-3.961	0.001048	0.001048
Cacna1e	-0.9127	1.196	-6.068	1.38e-05	1.38e-05
Adgb	-0.9203	-0.05192	-4.313	0.0004935	0.0004935
Cplx2	-0.9291	3.369	-10.82	6.045e-09	6.045e-09
Nyx	-0.9361	-0.1189	-3.603	0.002261	0.002261
Sorcs2	-0.9444	0.0149	-4.405	0.0004065	0.0004065
Stfa2	-0.9799	2.376	-5.698	2.845e-05	2.845e-05
Ebf1	-0.9817	2.794	-8.484	1.922e-07	1.922e-07
Ly6i	-0.988	4.179	-16.37	1.102e-11	1.102e-11
Stfa3	-0.9941	2.842	-8.81	1.144e-07	1.144e-07
Lef1	-1.008	1.917	-7.566	8.889e-07	8.889e-07
Cpm	-1.01	1.385	-6.604	4.998e-06	4.998e-06
Cd302	-1.024	3.951	-13.45	2.322e-10	2.322e-10
Prnp	-1.034	3.672	-13	3.9e-10	3.9e-10
Plcb1	-1.04	1.128	-6.15	1.178e-05	1.178e-05
Mast4	-1.043	0.4632	-5.612	3.379e-05	3.379e-05
Cmah	-1.058	3.218	-11.51	2.438e-09	2.438e-09
Smpdl3b	-1.06	2.816	-11.18	3.746e-09	3.746e-09
Igfbp6	-1.066	-0.121	-4.684	0.0002258	0.0002258
Slc6a12	-1.067	3.085	-12.07	1.196e-09	1.196e-09
Pcp4l1	-1.094	-0.3278	-5.072	0.0001008	0.0001008
Fst	-1.109	0.0617	-5.349	5.721e-05	5.721e-05
Rufy4	-1.113	4.395	-15.73	2.054e-11	2.054e-11
2510009E07Rik	-1.124	1.239	-6.251	9.709e-06	9.709e-06
Kctd12b	-1.127	0.2766	-5.849	2.112e-05	2.112e-05
4933412O06Rik	-1.136	2.836	-10.38	1.114e-08	1.114e-08
Ggt1	-1.177	2	-9.75	2.746e-08	2.746e-08
Il13ra1	-1.2	5.748	-18.15	2.161e-12	2.161e-12
Tmprss3	-1.233	1.76	-9.429	4.42e-08	4.42e-08
2610005L07Rik	-1.259	1.215	-7.133	1.903e-06	1.903e-06
Endou	-1.289	-0.01002	-5.217	7.482e-05	7.482e-05
Pcsk9	-1.29	0.6877	-6.546	5.565e-06	5.565e-06
Gfra1	-1.309	1.086	-7.114	1.969e-06	1.969e-06
Lrrc75b	-1.332	1.383	-9.415	4.513e-08	4.513e-08
Cfb	-1.34	4.683	-19.94	4.833e-13	4.833e-13
Rsph9	-1.358	0.01446	-6.549	5.537e-06	5.537e-06
Marco	-1.414	1.731	-9.972	1.99e-08	1.99e-08
Wfdc17	-1.439	7.217	-25.45	9.421e-15	9.421e-15
Ptpn14	-1.466	-0.2548	-6.171	1.132e-05	1.132e-05
Adgre4	-1.482	1.426	-9.061	7.734e-08	7.734e-08
H2-Q1	-1.52	0.4175	-6.167	1.141e-05	1.141e-05
Arntl	-1.552	4.278	-21.8	1.15e-13	1.15e-13
Lrrc10b	-1.643	-0.3474	-7.684	7.255e-07	7.255e-07
Prok2	-1.664	2.022	-11.17	3.793e-09	3.793e-09
Rag1	-1.673	2.562	-15.56	2.43e-11	2.43e-11
Rag2	-1.701	1.519	-11.28	3.273e-09	3.273e-09
Cacna2d1	-1.752	0.3357	-8.825	1.117e-07	1.117e-07
B3galt2	-1.759	0.6124	-9.481	4.086e-08	4.086e-08
Entpd3	-1.772	-0.3497	-6.376	7.664e-06	7.664e-06
Mcam	-1.791	0.2099	-9.146	6.784e-08	6.784e-08
Vpreb2	-2.068	2.01	-15.66	2.196e-11	2.196e-11
Igll1	-2.219	3.8	-27.08	3.432e-15	3.432e-15
Vpreb1	-2.292	4.025	-30.39	5.222e-16	5.222e-16
Saa3	-2.633	4.871	-41.39	3.278e-18	3.278e-18
Dntt	-2.787	4.107	-28.82	1.247e-15	1.247e-15
Nos2	-3.048	-0.02824	-15.13	3.771e-11	3.771e-11
Steap4	-3.78	0.8857	-19.63	6.203e-13	6.203e-13

## Sheet: Table S8
Supplementary Table 8. Differentially expressed genes in Dnmt3aKO; Alpk1KO cells treated with ADP-heptose.
	logFC	AveExpr	t	P.Value	adj.P.Val
Lrrc51	1.737	-0.2132	3.1	0.01098	0.01098
A430105I19Rik	1.602	-0.1385	4.05	0.002222	0.002222
Kif9	1.387	-0.3409	2.614	0.02546	0.02546
Tchh	1.26	0.5947	2.579	0.02705	0.02705
Arg1	1.214	1.389	3.697	0.003981	0.003981
Tagln	1.205	-0.1151	3.565	0.004968	0.004968
Rtp4	1.172	2.008	3.665	0.004198	0.004198
Rhcg	1.146	0.326	3.762	0.003573	0.003573
Gbp9	1.092	-0.04411	3.329	0.00741	0.00741
Slfn5	1.078	2.811	5.54	0.0002288	0.0002288
Cgref1	1.029	-0.01209	3.217	0.008971	0.008971
Stbd1	0.9881	0.3524	2.364	0.03916	0.03916
Ltc4s	0.978	1.222	3.033	0.01231	0.01231
Oasl2	0.9665	4.662	6.581	5.621e-05	5.621e-05
Rsad2	0.9464	3.118	5.627	0.0002026	0.0002026
Zdhhc15	0.9343	0.775	3.45	0.006033	0.006033
Gm15694	0.9249	-0.1187	2.736	0.02061	0.02061
Oas2	0.8787	4.393	6.072	0.0001097	0.0001097
Ambp	0.8742	-0.009408	2.367	0.03895	0.03895
Gm16023	0.8494	0.3812	2.969	0.01375	0.01375
1700037C18Rik	0.829	1.935	3.347	0.007184	0.007184
4930451G09Rik	0.8284	0.5216	2.562	0.02783	0.02783
Syp	0.7928	0.06307	2.527	0.02957	0.02957
Stac3	0.7901	1.031	3.183	0.009513	0.009513
Abcb4	0.7782	1.299	2.739	0.02049	0.02049
Ly6i	0.764	0.2894	2.299	0.04381	0.04381
Oasl1	0.7357	2.218	3.919	0.002757	0.002757
AI607873	0.7333	2.605	2.935	0.0146	0.0146
Usp18	0.7247	2.33	3.597	0.004709	0.004709
Azin2	0.7217	1.752	2.924	0.01488	0.01488
Zdhhc2	0.7176	0.9922	2.683	0.02259	0.02259
Oas3	0.6718	5.448	5.489	0.0002461	0.0002461
Zbp1	0.6712	1.81	3.017	0.01266	0.01266
Irf7	0.6473	4.418	3.771	0.003522	0.003522
Xaf1	0.6469	2.085	3.217	0.008973	0.008973
Isg15	0.6427	1.942	2.242	0.04831	0.04831
Nefh	0.6222	2.722	3.504	0.005506	0.005506
Oas1g	0.6168	1.645	2.609	0.02568	0.02568
Aqp1	0.6005	2.081	2.986	0.01337	0.01337
A930013F10Rik	0.5873	1.511	2.511	0.03042	0.03042
Hmga1	-0.6205	1.647	-2.69	0.02232	0.02232
Bambi-ps1	-0.6512	2.614	-2.505	0.0307	0.0307
Nr1h3	-0.6551	1.313	-2.31	0.04299	0.04299
Foxd4	-0.6772	1.21	-2.697	0.02202	0.02202
Gas6	-0.6818	1.564	-2.731	0.02079	0.02079
4933407K13Rik	-0.6922	0.3746	-2.27	0.046	0.046
5031425F14Rik	-0.7145	1.586	-2.909	0.01526	0.01526
Epha7	-0.7295	1.269	-2.91	0.01523	0.01523
Tle6	-0.734	0.8958	-2.466	0.03284	0.03284
Ces1d	-0.7349	1.384	-3.092	0.01112	0.01112
Paqr3	-0.7579	0.4955	-2.261	0.04675	0.04675
Caprin2	-0.7869	0.934	-2.765	0.01959	0.01959
Hist1h1e	-0.7985	1.195	-2.823	0.01771	0.01771
2810408A11Rik	-0.8123	0.1617	-2.654	0.02372	0.02372
Stxbp3-ps	-0.8138	0.1783	-2.515	0.03017	0.03017
D630023F18Rik	-0.819	1.53	-3.155	0.009979	0.009979
Gm5069	-0.8197	1.816	-3.813	0.003284	0.003284
Zfp54	-0.8288	1.136	-2.396	0.03708	0.03708
Ctsf	-0.8359	0.3669	-2.459	0.03325	0.03325
1110019D14Rik	-0.8535	0.2344	-2.565	0.02768	0.02768
Sdhaf3	-0.8556	1.234	-3.34	0.00727	0.00727
Zfp418	-0.8713	0.5522	-2.749	0.02015	0.02015
Ctsk	-0.9535	0.485	-2.592	0.02642	0.02642
Kif1a	-0.954	-0.0799	-2.271	0.04599	0.04599
BC100530	-0.9819	0.3673	-2.543	0.02875	0.02875
Sfxn4	-1.009	0.2155	-2.595	0.02627	0.02627
Hist1h2be	-1.019	0.2694	-2.71	0.02154	0.02154
Gm4285	-1.087	-0.3284	-2.328	0.0417	0.0417
Gm21057	-1.133	0.2871	-2.674	0.02293	0.02293
Pcsk9	-1.15	1.398	-4.603	0.0009217	0.0009217
Hist1h4h	-1.162	-0.1747	-2.258	0.047	0.047
Lars2	-1.194	11.01	-3.702	0.003949	0.003949
9330182L06Rik	-1.241	0.4556	-2.945	0.01434	0.01434
Rn45s	-1.533	13.62	-3.098	0.01102	0.01102
Erdr1	-1.542	4.045	-3.659	0.00424	0.00424

## Sheet: Table S9
Supplementary Table 9. Differentially enriched genesets in Dnmt3aKO cells treated with ADP-heptose from GSEA
Genesets Upregulated
Name	NES	NOM p-val	FDR q-val
Hallmark_Interferon_Gamma_Response	2.10341	0	0
Gobp_Response_To_Type_I_Interferon	2.02372	0	0.00627893
Gobp_Monocyte_Chemotaxis	1.99916	0	0.00874853
Gobp_Regulation_Of_Type_I_Interferon_Mediated_Signaling_Pathway	1.9991	0	0.0065614
Wp_Spinal_Cord_Injury	1.99132	0	0.00616943
Gobp_Defense_Response_To_Symbiont	1.98851	0	0.00552679
Reactome_Interferon_Alpha_Beta_Signaling	1.97893	0	0.00734328
Gobp_Cellular_Response_To_Virus	1.97173	0	0.00770483
Gobp_Response_To_Interleukin_1	1.96233	0	0.00912003
Gobp_Response_To_Fungus	1.95087	0	0.0103684
Gobp_Positive_Regulation_Of_Calcium_Ion_Transmembrane_Transport	1.91875	0	0.0203044
Gobp_Synaptic_Vesicle_Maturation	1.89472	0.00401606	0.031637
Gobp_Defense_Response_To_Fungus	1.88801	0	0.0348958
Wp_Overview_Of_Proinflammatory_And_Profibrotic_Mediators	1.88478	0	0.0347586
Gobp_Positive_Regulation_Of_Interferon_Beta_Production	1.88196	0	0.03441
Gobp_Interferon_Mediated_Signaling_Pathway	1.87756	0	0.0358241
Gobp_Skeletal_Muscle_Contraction	1.87631	0	0.0343903
Gobp_Cellular_Response_To_Interleukin_1	1.87232	0	0.0360939
Gobp_Protein_Localization_To_Synapse	1.86873	0.00413223	0.0366563
Gobp_Response_To_Virus	1.86397	0	0.0387698
Gobp_Positive_Regulation_Of_Gliogenesis	1.84326	0	0.0545652
Gobp_Type_I_Interferon_Production	1.83431	0	0.0630665
Gobp_Positive_Regulation_Of_Calcium_Ion_Transport	1.82918	0	0.0657833
Gobp_Multicellular_Organismal_Movement	1.82666	0	0.0659364
Gobp_Interferon_Beta_Production	1.82386	0.0018797	0.0666249
Hallmark_Inflammatory_Response	1.81738	0	0.072781
Gobp_Protein_Localization_To_Postsynapse	1.8119	0.00193424	0.0782957
Gobp_Positive_Regulation_Of_Type_I_Interferon_Mediated_Signaling_Pathway	1.81028	0	0.0772485
Gobp_Regulation_Of_Monocyte_Chemotaxis	1.80624	0.0019305	0.0799334
Gobp_Positive_Regulation_Of_Type_I_Interferon_Production	1.80245	0	0.0831568
Gobp_T_Cell_Cytokine_Production	1.80129	0.00204499	0.0820189
Wp_Network_Map_Of_Sars_Cov_2_Signaling_Pathway	1.80056	0	0.0809485
Gobp_Positive_Regulation_Of_Protein_Localization_To_Plasma_Membrane	1.80037	0.00192308	0.0787696
Gobp_Transepithelial_Transport	1.79569	0.00589391	0.0824901
Gobp_T_Helper_Cell_Lineage_Commitment	1.79023	0.00193798	0.0886406
Gobp_Chondrocyte_Development	1.78997	0.00199601	0.0865575
Gobp_T_Helper_17_Type_Immune_Response	1.78624	0.00189753	0.0903595
Gobp_One_Carbon_Compound_Transport	1.78578	0.00412371	0.0885193
Gobp_Antiviral_Innate_Immune_Response	1.78514	0	0.0870974
Wp_Cytosolic_Dna_Sensing_Pathway	1.78491	0.00373832	0.0852607
Gobp_Positive_T_Cell_Selection	1.7812	0.00595238	0.0877687
Hallmark_Interferon_Alpha_Response	1.78045	0	0.0866006
Gobp_Cytokine_Mediated_Signaling_Pathway	1.78022	0	0.08496
Gobp_Negative_Regulation_Of_Type_I_Interferon_Mediated_Signaling_Pathway	1.77277	0	0.0935161
Reactome_Raf_Independent_Mapk1_3_Activation	1.77267	0	0.0916398
Gobp_Regulation_Of_Biological_Process_Involved_In_Symbiotic_Interaction	1.76841	0	0.0958485
Gobp_T_Cell_Lineage_Commitment	1.76357	0	0.10094
Gobp_Positive_Regulation_Of_Type_Ii_Interferon_Production	1.7614	0	0.102494
Wp_Fibrin_Complement_Receptor_3_Signaling_Pathway	1.76006	0.0039604	0.102663
Wp_Sars_Cov_2_Innate_Immunity_Evasion_And_Cell_Specific_Immune_Response	1.75939	0	0.101612
Gobp_Positive_Regulation_Of_T_Cell_Cytokine_Production	1.75561	0.00188324	0.10518
Hallmark_Kras_Signaling_Up	1.75459	0	0.1048
Reactome_Smooth_Muscle_Contraction	1.745	0.00205339	0.119479
Gobp_Protein_Palmitoylation	1.74387	0.00564972	0.119104
Gobp_Regulation_Of_Nuclease_Activity	1.73871	0.00185874	0.125592
Gobp_Positive_Regulation_Of_Vascular_Endothelial_Growth_Factor_Production	1.73424	0.00809717	0.131166
Gobp_I_Kappab_Phosphorylation	1.73401	0.00594059	0.129244
Gobp_Negative_Regulation_Of_Viral_Process	1.73161	0.0019084	0.131762
Gobp_Regulation_Of_Smooth_Muscle_Contraction	1.72462	0.00583658	0.142684
Wp_Interactions_Between_Immune_Cells_And_Micrornas_In_Tumor_Microenvironment	1.72339	0.00562852	0.142699
Gobp_Rig_I_Signaling_Pathway	1.72263	0.00407332	0.141758
Wp_Type_I_Interferon_Induction_And_Signaling_During_Sars_Cov_2_Infection	1.72244	0.00747664	0.139951
Gobp_Positive_Regulation_Of_Release_Of_Sequestered_Calcium_Ion_Into_Cytosol	1.72167	0.00770713	0.138889
Wp_Inflammatory_Bowel_Disease_Signaling	1.72155	0.00377358	0.136931
Gobp_Cd4_Positive_Or_Cd8_Positive_Alpha_Beta_T_Cell_Lineage_Commitment	1.72119	0.00378072	0.135351
Gobp_Spinal_Cord_Development	1.72096	0.00186567	0.133907
Wp_Type_Ii_Interferon_Signaling	1.71604	0.00389105	0.140632
Gobp_Protein_Localization_To_Cell_Junction	1.7118	0.00378072	0.147211
Gobp_Positive_Regulation_Of_Glial_Cell_Differentiation	1.71137	0.00411523	0.145869
Gobp_Positive_Regulation_Of_Transmembrane_Transport	1.71042	0	0.145592
Gobp_Regulation_Of_Calcium_Ion_Transmembrane_Transport	1.70709	0	0.149526
Gobp_Regulation_Of_Response_To_Cytokine_Stimulus	1.7067	0	0.148068
Gobp_Interleukin_1_Mediated_Signaling_Pathway	1.70642	0.0109689	0.14651
Gobp_Negative_Regulation_Of_Calcium_Ion_Transport	1.70202	0.00193798	0.1536
Gobp_Regulation_Of_Rig_I_Signaling_Pathway	1.6973	0.00391389	0.160757
Gobp_Ceramide_Catabolic_Process	1.69718	0.00566038	0.159046
Gobp_Cartilage_Development_Involved_In_Endochondral_Bone_Morphogenesis	1.6962	0.00972763	0.158873
Gobp_Leukocyte_Activation_Involved_In_Inflammatory_Response	1.69513	0.00368324	0.15909
Gobp_Positive_Regulation_Of_Acute_Inflammatory_Response	1.69225	0.00194553	0.162395
Gobp_Negative_Regulation_Of_Calcium_Ion_Transmembrane_Transport	1.69108	0.0135659	0.162445
Gobp_Regulation_Of_Glycogen_Metabolic_Process	1.68834	0.0112782	0.166198
Gobp_Regulation_Of_Glycogen_Biosynthetic_Process	1.68475	0.00998004	0.171903
Wp_Genetic_Causes_Of_Porto_Sinusoidal_Vascular_Disease	1.68342	0.00932836	0.172699
Gobp_Gland_Morphogenesis	1.68137	0	0.174557
Gobp_Protein_Targeting_To_Membrane	1.68105	0	0.173158
Gobp_Response_To_Copper_Ion	1.6809	0.00996016	0.171436
Gobp_Regulation_Of_Syncytium_Formation_By_Plasma_Membrane_Fusion	1.68082	0.011811	0.169662
Gobp_Negative_Regulation_Of_Viral_Genome_Replication	1.67973	0.00784314	0.169919
Gobp_Regulation_Of_Myoblast_Fusion	1.67501	0.00580271	0.178301
Gobp_Peptidyl_L_Cysteine_S_Palmitoylation	1.67488	0.00193424	0.176624
Gobp_Peptidyl_Cysteine_Modification	1.67332	0.00796813	0.177612
Gobp_Negative_Regulation_Of_Muscle_Contraction	1.6733	0.0093985	0.175731
Gobp_Positive_Regulation_Of_Interleukin_10_Production	1.67264	0.0185529	0.175228
Reactome_Interleukin_10_Signaling	1.67209	0.0115607	0.174602
Gobp_Response_To_Chemokine	1.67205	0.00192678	0.172836
Gobp_Positive_Regulation_Of_Protein_Localization_To_Cell_Periphery	1.66989	0.00192308	0.175628
Gobp_Eosinophil_Migration	1.66928	0.0176471	0.175144
Gobp_Regulation_Of_Microtubule_Based_Movement	1.66923	0.0093633	0.173368
Wp_Photodynamic_Therapy_Induced_Nf_Kb_Survival_Signaling	1.66902	0.00766283	0.172067
Wp_Ltf_Danger_Signal_Response_Pathway	1.66561	0.0145833	0.177264
Gobp_Striated_Muscle_Cell_Differentiation	1.65689	0.00186567	0.193547
Gobp_Positive_Regulation_Of_Protein_Localization_To_Membrane	1.65665	0.00585938	0.192062
Gobp_Myoblast_Fusion	1.65468	0.00632911	0.194423
Gobp_Regulation_Of_Cell_Fate_Commitment	1.6545	0.0094697	0.192982
Gobp_Regulation_Of_Protein_Localization_To_Plasma_Membrane	1.65383	0.00573614	0.192459
Wp_Ldl_Influence_On_Cd14_And_Tlr4	1.65096	0.0201613	0.196825
Gobp_T_Cell_Selection	1.64835	0.0166976	0.200685
Wp_Extrafollicular_And_Follicular_B_Cell_Activation_By_Sars_Cov_2	1.64789	0.014	0.199818
Wp_Urea_Cycle_And_Associated_Pathways	1.64108	0.00592885	0.214047
Reactome_Chemokine_Receptors_Bind_Chemokines	1.64085	0.016632	0.212682
Gobp_Interleukin_10_Production	1.63917	0.00589391	0.214528
Gobp_Syncytium_Formation	1.63843	0.0168856	0.214486
Gobp_Glial_Cell_Activation	1.63641	0.00978474	0.21733
Gobp_Digestive_System_Development	1.63596	0.013308	0.216613
Wp_Toll_Like_Receptor_Signaling_Pathway	1.63258	0	0.222025
Gobp_Endolysosomal_Toll_Like_Receptor_Signaling_Pathway	1.63208	0.0169173	0.221418
Gobp_Membrane_Protein_Ectodomain_Proteolysis	1.63031	0.0128913	0.223938
Gobp_Positive_Regulation_Of_Immunoglobulin_Production	1.62629	0.00963391	0.231598
Gobp_Myotube_Differentiation	1.62548	0	0.231494
Gobp_Negative_Regulation_Of_Innate_Immune_Response	1.61736	0.00573614	0.249859
Wp_Glycosaminoglycan_Degradation	1.61633	0.0175097	0.250126
Gobp_Positive_Regulation_Of_Calcium_Ion_Transmembrane_Transporter_Activity	1.61632	0.0223577	0.248123
Reactome_Diseases_Of_Carbohydrate_Metabolism	1.61471	0.015534	0.250326
Reactome_Irs_Mediated_Signalling	1.61435	0.012474	0.249107
Gobp_Energy_Reserve_Metabolic_Process	1.61173	0.00552486	0.254104
Gobp_Positive_Regulation_Of_Smooth_Muscle_Cell_Migration	1.60914	0.0191205	0.258979
Gobp_Leukocyte_Adhesion_To_Vascular_Endothelial_Cell	1.60823	0.017341	0.259249
Gobp_Neuroinflammatory_Response	1.6081	0.00795229	0.257491
Gobp_Regulation_Of_Membrane_Protein_Ectodomain_Proteolysis	1.60599	0.0202429	0.261104
Wp_Host_Pathogen_Interaction_Of_Human_Coronaviruses_Interferon_Induction	1.60501	0.0148423	0.261629
Gobp_Negative_Regulation_Of_Response_To_Biotic_Stimulus	1.60442	0	0.261095
Gobp_Spleen_Development	1.60045	0.0216535	0.269742
Gobp_Regulation_Of_Microtubule_Based_Process	1.599	0.00729927	0.271544
Gobp_Inflammatory_Response_To_Wounding	1.59779	0.0239521	0.27252
Gobp_Monoatomic_Anion_Transport	1.5974	0.00749064	0.271446
Gobp_Response_To_Bacterium	1.59708	0	0.270322
Gobp_Glutamine_Family_Amino_Acid_Catabolic_Process	1.59607	0.0263653	0.270768
Gobp_Regulation_Of_Viral_Genome_Replication	1.59352	0.00788955	0.274749
Gobp_Positive_Regulation_Of_Interleukin_8_Production	1.59141	0.0164271	0.278101
Reactome_Collagen_Formation	1.58923	0.0136187	0.282192
Gobp_Regulation_Of_Acute_Inflammatory_Response	1.58863	0.0252918	0.281984
Gobp_Regulation_Of_Bone_Remodeling	1.58806	0.0158103	0.281541
Gobp_Cyclic_Nucleotide_Metabolic_Process	1.5875	0.026	0.281
Reactome_Insulin_Receptor_Signalling_Cascade	1.58693	0.0116505	0.280576
Gobp_Collagen_Fibril_Organization	1.58674	0.0161616	0.279081
Gobp_Positive_Regulation_Of_Cation_Channel_Activity	1.58623	0.0206767	0.278633
Wp_Prostaglandin_Signaling	1.5857	0.0260521	0.277937
Gobp_Positive_Regulation_Of_Production_Of_Molecular_Mediator_Of_Immune_Response	1.58538	0	0.276821
Wp_Th17_Cell_Differentiation_Pathway	1.58418	0.00961539	0.278086
Gobp_Regulation_Of_Viral_Process	1.58361	0.00382409	0.277837
Gobp_Smooth_Muscle_Cell_Migration	1.58268	0.0151803	0.278457
Wp_Orexin_Receptor_Pathway	1.58216	0.0193424	0.27805
Gobp_Response_To_Gamma_Radiation	1.58149	0.0094697	0.278012
Reactome_Signaling_By_Type_1_Insulin_Like_Growth_Factor_1_Receptor_Igf1R	1.58118	0.0310078	0.277118
Gobp_Neutrophil_Chemotaxis	1.57965	0.00578035	0.279005
Reactome_Binding_And_Uptake_Of_Ligands_By_Scavenger_Receptors	1.57929	0.0329218	0.278197
Wp_Type_I_Collagen_Synthesis_In_The_Context_Of_Osteogenesis_Imperfecta	1.57893	0.0273973	0.277333
Wp_Toll_Like_Receptor_Signaling_Related_To_Myd88	1.57812	0.0176817	0.277809
Gobp_Regulation_Of_Adaptive_Immune_Response	1.57708	0	0.279051
Gobp_Tyrosine_Phosphorylation_Of_Stat_Protein	1.57687	0.0132576	0.277792
Wp_Urea_Cycle_And_Metabolism_Of_Amino_Groups	1.57489	0.0384615	0.281129
Gobp_Type_Ii_Interferon_Production	1.5741	0.00970874	0.281639
Gobp_Myeloid_Leukocyte_Migration	1.57339	0	0.281737
Gobp_Granulocyte_Chemotaxis	1.57199	0.0150943	0.283676
Gobp_Humoral_Immune_Response	1.57197	0.00409836	0.281992
Gobp_Regulation_Of_Vasoconstriction	1.57193	0.0242537	0.280396
Gobp_Regulation_Of_Tube_Size	1.56979	0.00769231	0.284092
Gobp_Positive_Regulation_Of_Cytokine_Production	1.56834	0	0.286174
Gobp_Glucan_Metabolic_Process	1.56823	0.00829876	0.284749
Gobp_Negative_Regulation_Of_Type_I_Interferon_Production	1.56415	0.0190476	0.294056
Gobp_Regulation_Of_Defense_Response_To_Virus_By_Host	1.56174	0.0247619	0.297362
Gobp_Regulation_Of_Response_To_Biotic_Stimulus	1.56164	0.00177305	0.295906
Gobp_Positive_Regulation_Of_Extracellular_Matrix_Organization	1.5615	0.0229008	0.294598
Wp_Mirna_Role_In_Immune_Response_In_Sepsis	1.56056	0.025	0.295345
Gobp_Body_Fluid_Secretion	1.5597	0.024952	0.295779
Gobp_Endoplasmic_Reticulum_Calcium_Ion_Homeostasis	1.55895	0.0349515	0.296022
Gobp_Genitalia_Development	1.55799	0.0326296	0.297066
Wp_Burn_Wound_Healing	1.55734	0.0094518	0.297114
Genesets Downregulated
Name	NES	NOM p-val	FDR q-val
Reactome_Dna_Damage_Telomere_Stress_Induced_Senescence	-1.96264	0	0.057666
Reactome_Formation_Of_Senescence_Associated_Heterochromatin_Foci_Sahf	-1.90665	0	0.108358
Reactome_Ldl_Clearance	-1.87547	0	0.133608
Gobp_Regulation_Of_Plasma_Lipoprotein_Particle_Levels	-1.85926	0	0.141098
Wp_Glycolysis_And_Gluconeogenesis	-1.85538	0	0.120007
Gobp_Collagen_Catabolic_Process	-1.85024	0	0.110432
Reactome_Gluconeogenesis	-1.84049	0.00208333	0.111856
Gobp_Low_Density_Lipoprotein_Particle_Clearance	-1.82284	0	0.135561
Gobp_Negative_Regulation_Of_Gliogenesis	-1.81225	0	0.145028
Gobp_Chromosome_Condensation	-1.81064	0.00623701	0.1335
Reactome_Vldlr_Internalisation_And_Degradation	-1.80424	0.00201207	0.136789
Gobp_Negative_Regulation_Of_Lipid_Transport	-1.79765	0.00203252	0.141447
Reactome_Plasma_Lipoprotein_Clearance	-1.79754	0.00614754	0.130764
Gobp_Plasma_Lipoprotein_Particle_Clearance	-1.7844	0.00211416	0.153159
Gobp_Phospholipid_Catabolic_Process	-1.77706	0.00617284	0.161262

## Sheet: Table S10
Supplementary Table 10. Differentially enriched genesets in Dnmt3aKO cells treated with ADP-heptose from GO dataset
Genesets Upregulated
Term	Adjusted P-value
Inflammatory Response (GO:0006954)	3.6527e-07
Response To Type II Interferon (GO:0034341)	1.32411e-05
Chemokine-Mediated Signaling Pathway (GO:0070098)	1.32411e-05
Cellular Response To Chemokine (GO:1990869)	1.32411e-05
Neutrophil Chemotaxis (GO:0030593)	4.15377e-05
Granulocyte Chemotaxis (GO:0071621)	4.81956e-05
Neutrophil Migration (GO:1990266)	6.27633e-05
Positive Regulation Of Syncytium Formation By Plasma Membrane Fusion (GO:0060143)	0.00104686
Extracellular Matrix Organization (GO:0030198)	0.00303641
Positive Regulation Of ERK1 And ERK2 Cascade (GO:0070374)	0.00315358
Synapse Pruning (GO:0098883)	0.00345622
Lymphocyte Chemotaxis (GO:0048247)	0.00360179
Response To Tumor Necrosis Factor (GO:0034612)	0.00384494
Extracellular Structure Organization (GO:0043062)	0.00384494
External Encapsulating Structure Organization (GO:0045229)	0.00384494
Cellular Response To Interleukin-1 (GO:0071347)	0.00538332
Cellular Response To Tumor Necrosis Factor (GO:0071356)	0.00562709
Cytokine-Mediated Signaling Pathway (GO:0019221)	0.00562709
Positive Regulation Of MAPK Cascade (GO:0043410)	0.00562709
Response To Interleukin-1 (GO:0070555)	0.00570498
Positive Regulation Of Cell Migration (GO:0030335)	0.0076359
Positive Regulation Of Cell Motility (GO:2000147)	0.0076359
Regulation Of MHC Class II Biosynthetic Process (GO:0045346)	0.0103717
Cellular Response To Type II Interferon (GO:0071346)	0.0126792
Regulation Of ERK1 And ERK2 Cascade (GO:0070372)	0.0135642
Lymphocyte Migration (GO:0072676)	0.0185644
Monocyte Chemotaxis (GO:0002548)	0.019676
Cell Junction Disassembly (GO:0150146)	0.0261866
Humoral Immune Response Mediated By Circulating Immunoglobulin (GO:0002455)	0.0261866
Proline Metabolic Process (GO:0006560)	0.0261866
Regulation Of T-helper 17 Cell Lineage Commitment (GO:2000328)	0.0261866
Cellular Response To Lipid (GO:0071396)	0.0304369
Positive Regulation Of Hydrolase Activity (GO:0051345)	0.0304369
Bleb Assembly (GO:0032060)	0.0337871
Positive Regulation Of Amyloid-Beta Clearance (GO:1900223)	0.0337871
Eosinophil Chemotaxis (GO:0048245)	0.0337871
Eosinophil Migration (GO:0072677)	0.0337871
Tryptophan Catabolic Process (GO:0006569)	0.0407682
Tryptophan Metabolic Process (GO:0006568)	0.0407682
Negative Regulation Of T-helper 17 Cell Differentiation (GO:2000320)	0.0407682
Cellular Response To Cytokine Stimulus (GO:0071345)	0.042408
Positive Regulation Of Fibroblast Proliferation (GO:0048146)	0.0463428
Positive Regulation Of ATP Biosynthetic Process (GO:2001171)	0.0495398
Negative Regulation Of Myeloid Leukocyte Differentiation (GO:0002762)	0.0532269
Genesets Downregulated
Term	Adjusted P-value
Regulation Of Interleukin-2 Production (GO:0032663)	0.0194383
Positive Regulation Of Epithelial To Mesenchymal Transition (GO:0010718)	0.0194383
Response To Interleukin-4 (GO:0070670)	0.0194383
T Cell Differentiation In Thymus (GO:0033077)	0.0387214
Cellular Response To Interleukin-4 (GO:0071353)	0.0387214
Inflammatory Response (GO:0006954)	0.0396031

[truncated: 10 more sheets: Table S11, Table S12, Table S13, Table S14, Table S15, Table S16, Table S17, Table S18, Table S19, Tabls S20]
