# Supplementary material for: Microbial metabolite drives ageing-related clonal haematopoiesis via ALPK1
Source: Nature. 2025 Apr 23;642(8066):201–11. doi: 10.1038/s41586-025-08938-8 (PMC12137129; doi:10.1038/s41586-025-08938-8)
Supplement: Supplementary file 4 — Source Data Figs. 1–3 and 5 and Source Data Extended Data Figs 1–10. [file 41586_2025_8938_MOESM4_ESM.xlsx]

## Sheet: Figure 1
Fig. 1b				Fig. 1c							Fig. 1e					Fig. 1g				Fig. 1i
BM CD45.2+ HSCs				% PB CD45.2+ Chimerism							BM CD45.2+ HSCs					BM CD45.2+ HSCs				BM Dnmt3aKO CD45.2+ HSCs
Dnmt3aWT	H2O	DSS			Week 4	Week 8	Week 12	Week 16	Week 20			H2O	DSS	DSS+ABX		Dnmt3aWT	FMT-H2O	FMT-DSS		FMT-Young	FMT-Old
	1556.72	403.546		Dnmt3aWT (H2O)	0.42	1.17	0.32	0.4	0.25		Dnmt3aWT	2076	4273.95	3029.58			2076	3076.27		2537.44	3373.53
	12841.2	17740.8			1.06	2.67	3.34	3.21	2.73			3184	3784.28	3593.69			3184	5835.85		3284.45	9282.4
	408.134	1003.88			0.68	0.29	0.26	0.21	0.17			1828.94	2785.79	1186.69			1828.94	2997.75		4859.5	5483.5
	1275	490.644			2.62	2.64	2.83	2.66	3.03			3559	1395.58	1385.4			3559	2538.74		1249.4	7835.4
	2733	449.98			6.4	3.89	4.73	4.62	3.57			2047.84	1259.69	1358.07			2047.84	2897.47		2974.4	5184.4
	2184.74	335.16			3.74	0.69	1.7	1.34	1.33			3294.47	1948.59	2287.38			3294.47	2284.63		2100.4	4893.3
	3184.26	1376			4.44	4.79	4.89	Deceased	Deceased			2984.26	Deceased	2597.49			2984.26	Deceased		3218.4	3000.43
Dnmt3aKO	1182.69	6365.02			4.34	4.08	3.37	Deceased	Deceased			Deceased	Deceased	1085.68		Dnmt3aKO	3194.66	4593.47		3948.34	6235.5
	4649.43	14972.8		Dnmt3aWT (DSS)	0.092	0.048	0.07	0.084	0.041		Dnmt3aKO	3583	7386.4	3944.6			3573.57	8936.57
	561.7	6440.7			15.7	13.1	24.1	25.4	13.2			2583	8593.58	7185.58			2658.38	9536.57		P value by two-tailed unpaired Student's t test
	909.48	9734.88			5.23	6.31	8.6	8.85	10.4			3072.6	10474.6	3937.58			3183.47	11834.5		FMT-Young vs FMT-Old	P = 0.0047
	5475.27	14859.8			1.88	2.21	1.77	1.72	1.65			4185.58	12839.5	6839.5			2673.47	8457.37
	3276.82	20165.7			3.42	5.5	1.82	3.72	2.4			1835.68	9375.5	8937.3			2865.37	5376.36
	4727.57	12184			7.2	4.81	2.48	4.38	3.9			2195.5	12956.6	7486.68
					4.55	3.38	3.78	Deceased	Deceased			2248.4	9496.6	7893.5		P value by two-tailed unpaired Student's t test
P value by two-tailed unpaired Student's t test					5.39	4.14	2.81	Deceased	Deceased			1457.38	9372.57	3593.58		Dnmt3aWT: FMT-H2O vs Dnmt3aWT: FMT-DSS	P = 0.7308
Dnmt3aKO-H2O vs Dnmt3aKO-DSS	P = 0.0003				5.5	5.87	5.15	Deceased	Deceased							Dnmt3aKO: FMT-H2O vs Dnmt3aKO: FMT-DSS	P = 0.0022
Dnmt3aWT-DSS vs Dnmt3aKO-DSS	P = 0.0087				6.17	4.43	4.42	Deceased	Deceased		P value by Kruskal-Wallis multiple comparison test (one-way ANOVA)
				Dnmt3aKO (H2O)	2.35	4.7	3.81	3.1	2.12		Dnmt3aWT-H2O vs Dnmt3aWT-DSS	P = 0.7354
					0.42	0.36	0.17	0.18	0.15		Dnmt3aWT-DSS vs Dnmt3aWT-DSS+ABX	P = 0.3384
					2.96	1.17	1.39	1.24	0.95		Dnmt3aKO-H2O vs Dnmt3aKO-DSS	P < 0.0001
					3.4	1.48	2.12	1.98	1.65		Dnmt3aKO-DSS vs Dnmt3aKO-DSS+ABX	P = 0.037
					6.47	1.62	3.54	3.23	1.97
					6.72	1.1	0.65	0.48	0.27
					4.37	4.3	14.9	Deceased	Deceased
					4.29	4.42	13.5	Deceased	Deceased
					4.97	4.27	Deceased	Deceased	Deceased
					3.34	4.31	Deceased	Deceased	Deceased
				Dnmt3aKO (DSS)	23.5	7.52	11.7	15.6	45.7
					2.65	4.46	12.8	11.8	10.9
					16.1	16.1	35.9	44.4	17.9
					13.65	20.31	28.75	26.93	25.83
					10.22	19.1	33.8	30.1	18.3
					5.8	15.3	27.12	11.38	19.35
					15.8	31.9	48.7	Deceased	Deceased
					4.9	16.8	26.6	Deceased	Deceased
					10	13.6	14.2	Deceased	Deceased
					4.5	10.2	24.3	Deceased	Deceased
				P value by multiple comparison test (two-way ANOVA)
				Dnmt3aWT-H2O vs Dnmt3aWT-DSS (Week 4)	P = 0.2345
				Dnmt3aWT-H2O vs Dnmt3aWT-DSS (Week 8)	P = 0.2528
				Dnmt3aWT-H2O vs Dnmt3aWT-DSS (Week 12)	P = 0.1892
				Dnmt3aWT-H2O vs Dnmt3aWT-DSS (Week 16)	P = 0.0450
				Dnmt3aWT-H2O vs Dnmt3aWT-DSS (Week 20)	P = 0.1910
				Dnmt3aKO-H2O vs Dnmt3aKO-DSS (Week 4)	P = 0.0454
				Dnmt3aKO-H2O vs Dnmt3aKO-DSS (Week 8)	P = 0.0003
				Dnmt3aKO-H2O vs Dnmt3aKO-DSS (Week 12)	P < 0.0001
				Dnmt3aKO-H2O vs Dnmt3aKO-DSS (Week 16)	P < 0.0001
				Dnmt3aKO-H2O vs Dnmt3aKO-DSS (Week 20)	P < 0.0001

## Sheet: Figure 2
	Fig. 2b				Fig. 2c						Fig. 2e				Fig. 2f						Fig. 2h
	Quantification of ADP-heptose by mass spectrometry				Quantification of ADP-heptose by mass spectrometry						BM CD45.2+ HSCs				% PB CD45.2+ Chimerism						% hCD45+ cells in the BM
		ADP-heptose (ng/ml)			ADP-heptose (ng/ml)							H2O	ADP-heptose			Week 4	Week 8	Week 12	Week 16				Day 0				Day 28
		H2O	DSS		Young	Old	MDS	CHIP	IBD		Dnmt3aWT	4767.56	6371.61		Dnmt3aWT (H2O)	12.9	14.4	13.5	20.6				Rep 1	Rep 2	Rep 3	Rep 4	Rep 1	Rep 2	Rep 3	Rep 4
	Plasma	0	0		0	0	36.4	18.8436	124.84			3997.98	2204.96			26.6	22.2	20.6	31.4		Normal	H2O	3.48	2.83	2.73	2.52	4.95	3.7	2.05	3.28
		0	40.852		0	21.6	46.9333	15.3846	36.9333			3213.3	891.092			12.1	18.6	21.5	26.2			ADP-heptose	2.67	2.4	3.27	3.31	2.25	3.3	3.64	2.8
		0	33.696		0	0	46.1333	32.583	46.4			2301.38	4175.1			15.7	18.5	22.6	24.7		MDS	H2O	1.75	1.52	0.6	0.95	1.87	1.17	1.05	1.92
		0	15.129		13.4667	25.7333	38.9333	40	57.4667			3726.35	4947.68			31.4	35.4	39.2	38.7			ADP-heptose	1.96	1.4	0.7	0.31	7.2	3.9	2.64	2.8
		0	50.832			32.2667	38	55.385				3052.73	2791.46			10.6	15.6	18.4	21.4
			0					91.483			Dnmt3aKO	4145.85	12463		Dnmt3aWT (ADP-heptose)	9.33	12.7	17.3	24.2		P value by multiple comparison test (two-way ANOVA)
	BM	0	0					65.395				4468.8	16019.6			14.8	13.6	13.2	17.6		Normal: H2O: Day 0 vs Day 28	P = 0.2682
		0	40.352					77.3843				1843.82	9672.4			10.9	17.2	13.4	20.4		Normal: ADP-heptose: Day 0 vs Day 28	P = 0.8731
		0	10.416					139.854				3829.29	20951.3			26	30.2	15.3	28.4		MDS: H2O: Day 0 vs Day 28	P = 0.7262
		0	15.58					82.493				1959.83	11464.2			8.3	15.3	19.2	27.09		MDS: ADP-heptose: Day 0 vs Day 28	P = 0.0032
		0	35.852									5467.08	3909.12			18.4	21.9	28.4	29.2
			30.156		P value by two-tailed unpaired Student's t test										Dnmt3aKO (H2O)	29.5	22.1	16.7	30.5
					Young vs Old	P = 0.5206					P value by two-tailed unpaired Student's t test					19.3	24.4	30.7	35.8
	P value by two-tailed unpaired Student's t test				Young vs MDS	P = 0.0610					Dnmt3aWT-H2O vs Dnmt3aWT-ADP-heptose	P = 0.9995				23.5	25.2	25.9	20.3
	Plasma: H2O vs DSS	P = 0.031			Young vs CHIP	P = 0.0022					Dnmt3aKO-H2O vs Dnmt3aKO-ADP-heptose	P = 0.002				15.2	18.5	30.5	31.8
	BM: H2O vs DSS	P = 0.0413			Young vs IBD	P = 0.0050										14.8	19.3	23.7	22.5
																10.6	16.8	22.8	29.61
															Dnmt3aKO (ADP-heptose)	47.5	68.7	64.4	55.87
																46.9	69.5	70.9	75.25
																47.5	39.4	44	50.75
																33.1	44.4	59	65.25
																29.43	33.93	39.21	44.94
																33.8	40.53	44.84	60.3
															P value by multiple comparison test (two-way ANOVA)
															Dnmt3aWT-H2O vs Dnmt3aWT-ADP-heptose (Week 4)	P = 0.4579
															Dnmt3aKO-H2O vs Dnmt3aKO-ADP-heptose (Week 4)	P < 0.0001
															Dnmt3aWT-H2O vs Dnmt3aWT-ADP-heptose (Week 8)	P = 0.6345
															Dnmt3aKO-H2O vs Dnmt3aKO-ADP-heptose (Week 8)	P < 0.0001
															Dnmt3aWT-H2O vs Dnmt3aWT-ADP-heptose (Week 12)	P = 0.3190
															Dnmt3aKO-H2O vs Dnmt3aKO-ADP-heptose (Week 12)	P < 0.0001
															Dnmt3aWT-H2O vs Dnmt3aWT-ADP-heptose (Week 16)	P = 0.5790
															Dnmt3aKO-H2O vs Dnmt3aKO-ADP-heptose (Week 16)	P < 0.0001

## Sheet: Figure 3
	Fig. 3e						Fig. 3f				Fig. 3g			Fig. 3h				Fig. 3j				Fig. 3k						Fig. 3m			Fig. 3n								Fig. 3o								Fig. 3q
	TIFAsome assay (human samples)						TIFAsome assay				MDS (GSE58831)			Survival (Months)	MDS (GSE58831)			Protein quantification				Protein quantification						Normalized gene expression			TIFAsome assay (BM c-Kit+ HSPCs)								NF-kB activation								BM CD45.2+ HSCs
											Healthy	MDS			ALPK1 High	ALPK1 Low
	ADP-heptose (µg/ml)							ADP-heptose (µg/ml)			7.95477	7.8366		23.8667	1				Healthy	MDS			Healthy		MDS			Alpk1				%TIFAsome+ cells							Fold change in GFP MFI									H2O	ADP-heptose
	Young	Old	MDS	CHIP	IBD		Plasma	H2O	DSS		7.36283	7.52647		28.1333	1			ALPK1	0.490545	1.2805			H2O	ADP-heptose	H2O	ADP-heptose		Dnmt3aWT	Dnmt3aKO			Dnmt3aWT			Dnmt3aKO					Dnmt3aWT; NF-kBGFP			Dnmt3aKO; NF-kBGFP				Dnmt3aKO	4145.85	12463
	0	0	38	0	124.84			0	22.4		7.44433	7.41629		0.1	1				1.07706	1.63106		pIKKβ	0.0308169	0.0825775	0.0158555	0.375288		2.215	16.074		Time post-treatment (hours)	Rep 1	Rep 2	Rep 3	Rep 1	Rep 2	Rep 3		Time post-treatment (hours)	Rep 1	Rep 2	Rep 3	Rep 1	Rep 2	Rep 3			4468.8	16019.6
	0	21.6	38.9333	0	36.9333			0	14.3		7.33588	7.4202		6.6	1					1.25127			0.01	0.01	0.132196	0.507337		3.472	8.376		0	0.57	0.86	0.45	0.4	0.67	0.12		0	1	1	1	1	1	1			1843.82	9672.4
	0	0	46.9333	0	46.4			0	9.3		7.21472	7.07106		0.1	1			TIFA	0.105397	0.481555					0.0932184	0.233365		5.875	10.0283		4	6.39	4.94	3.01	10.5	3.83	21.2		0.5	0.901489	1.03846	0.955635	1.01137	0.968841	1.02225			3829.29	20951.3
	13.4667	25.7333	24.383	0	57.4667			0	8.3		7.04866	7.6748		8.13333	1				1.00674	1.77616		pRelA	0.01	0.01	0.0351709	0.954253		0.28897	5.83275		8	1.36	1.7	1.96	28.2	26.8	23.5		1	0.954181	0.938187	0.959233	0.998104	0.962025	1.05359			1959.83	11464.2
	0	32.2667	29.6331	0	43.05			0	0.7		6.69831	7.22189		0.733333	1					0.945066			0.587318	0.584006	0.216787	0.715161		5.53372	9.73221		16	1.09	1.83	0.92	21.5	25.1	24		2	1.11111	1.42445	1.28657	1.07488	1.15579	1.20627			5467.08	3909.12
	0	45.6751	33.4248	67.8422	30.2164			25.4	0		7.52627	7.8931		21.2	1										0.169001	0.597651					24	1.33	1.52	1.9	3.35	1.04	15.1		4	1.30584	1.36264	1.40767	1.45308	1.62415	1.51062		Dnmt3aKO; Alpk1KO	3027.7	3118.23
	0	26.4247	36.4	0	32.8415			0	15.9		7.7547	8.55904		3.5	1													Alpk1											6	1.70332	1.74725	1.60312	1.96303	2.06134	1.8999			3372.83	4028.39
	0	128.474	46.1333	0	61.2			0	18.4		7.63794	8.12736		0.766667	1													Dnmt3aWT	Dnmt3aR878H		P value by multiple comparison test (two-way ANOVA)								16	1.52806	1.71016	1.43885	2.56588	2.7517	3.02932			4227.28	3886.74
	0	114.265	51.8002	0			BM	0	2.64		7.12203	8.36768		15.2667	1													4.385	6.284		Dnmt3aWT: 0 vs Dnmt3aKO: 0	P > 0.9999							24	1.30928	1.61264	1.28897	3.73081	3.35832	3.65217			3982.47	6912.65
	0	102.376	0	121.51				0	9.6		7.26137	7.14268		7	1													5.275	7.2847		Dnmt3aWT: 4 vs Dnmt3aKO: 4	P = 0.1631							40	1.20733	1.28709	1.11151	2.99147	3.13145	3.35794			4678.3	2864.1
	0	151.434	0	167.594				0	11		7.62094	7.56704		0.466667	1													2.8462	11.38		Dnmt3aWT: 8 vs Dnmt3aKO: 8	P < 0.0001							48	1.07446	1.23901	1.06595	2.92417	2.82084	3.06067			3005.83	5787.46
		0	0	0				0	3.04		7.69458	7.31078		29.1333	1																Dnmt3aWT: 16 vs Dnmt3aKO: 16	P < 0.0002
		0	0	0				0	0		7.85857	7.75559		8.6	1													P value by two-tailed unpaired Student's t test			Dnmt3aWT: 24 vs Dnmt3aKO: 24	P = 0.5053							P value by multiple comparison test (two-way ANOVA)								P value by two-tailed unpaired Student's t test
		61.2	0	0				13.3	0		7.79948	7.51327		14.0333	1													Alpk1: Dnmt3aWT vs Dnmt3aKO	P = 0.01										Dnmt3aWT: 0.5 vs Dnmt3aKO: 0.5	P = 0.4756							Dnmt3aKO-H2O vs Dnmt3aKO-ADP-heptose	P = 0.0005
		0	0	0				0	12.7		7.64093	7.48132		3.33333	1													Alpk1: Dnmt3aWT vs Dnmt3aR878H	P = 0.05										Dnmt3aWT: 1 vs Dnmt3aKO: 1	P = 0.174							Dnmt3aKO; Alpk1KO-H2O vs Dnmt3aKO; Alpk1KO-ADP-heptose	P = 0.9992
		0	0	0				0	8.1			7.78947		18.7	1																								Dnmt3aWT: 2 vs Dnmt3aKO: 2	P = 0.2924
		107.467	143.456	69.5617								8.25136		9.63333	1																								Dnmt3aWT: 4 vs Dnmt3aKO: 4	P = 0.0558
		83.7287	0	101.829			P value by two-tailed unpaired Student's t test					7.40467		89.4	1																								Dnmt3aWT: 6 vs Dnmt3aKO: 6	P = 0.0105
			6.5914	0			Plasma: H2O vs Plasma: DSS	P = 0.0060				7.84085		16.6333	1																								Dnmt3aWT: 16 vs Dnmt3aKO: 16	P = 0.0033
			0	89.8986			BM: H2O vs BM: DSS	P = 0.0687				7.27952		23.6667	1																								Dnmt3aWT: 24 vs Dnmt3aKO: 24	P = 0.0002
			0	0								7.93811																											Dnmt3aWT: 40 vs Dnmt3aKO: 40	P = 0.0006
			11.3865	66.7665								7.8489		83.8		1																							Dnmt3aWT: 48 vs Dnmt3aKO: 48	P <0.0001
			0	74.6619								7.36991		85		1
			0	117.793								7.70549		84.9667		1
			14.3042	65.6157								8.00946		15.3		1
			154.111	144.552								7.90832		3.16667		1
			11.1328	180.01								7.5987		68.5667		1
			0	117.226								8.26032		1		1
			0	0								7.69729		1.46667		1
				135.182								8.19363		9.76667		1
				0								7.37422		8.5		1
				0								7.43635		1.2		1
				0								7.84675		53.6667		1
				0								8.34576		13.4333		1
				118.67								7.83582		29.7333		1
				37.1998								8.32234		41.8		1
				0								8.03632		38.6		1
				0								8.3991		0.733333		1
				0								8.19078		9.3		1
				44.4557								7.96723		67.5		1
				0								7.8869		45		1
				0								7.84743		54.5		1
				0								7.58081		34.6667		1
				0								7.82459		78.3333		1
				0								7.65225
				0								7.69673		P value by Kaplan-Meier analysis (Mantel-Cox test)
				0								8.26923		ALPK1 High vs ALPK1 Low	P = 0.031
				164.098								8.00477
				0								7.80302
				180.984								7.8455
				0								7.97582
				171.242								7.43879
				191.376								7.3538
				193.649								8.0465
				185.855								7.85316
				196.896								7.93655
				0								8.07008
				0								7.33843
				0								7.89688
												8.60729
	P value by two-tailed unpaired Student's t test											7.61412
	Young vs Old	P = 0.0004										8.0797
	Young vs MDS	P = 0.0045										8.34555
	Young vs CHIP	P = 0.0062										7.74094
	Young vs IBD	P < 0.0001										8.24983
												7.71424
												8.18338
												7.81429
												8.16364
												8.28893
												7.76127
												8.23422
												8.10582
												8.12483
												7.83309
												7.35747
												8.15347
												7.53187
												8.15937
												7.12995
												8.05729
												7.19341
												8.17009
												7.88958
												7.80547
												7.3404
												7.72125
												7.92793
												7.4982
												7.46225
												7.91396
												7.81452
												6.85939
												7.52546
												7.44066
												7.82399
												7.8698
												7.62139
												8.15691
												7.42823
												8.25421
												7.81075
												7.59049
												7.6224
												7.51813
												7.93366
												8.38633
												7.7523
												6.86185
												7.39958
												7.83072
												7.6061
												7.49955
												7.72165
												7.85996
												7.82162
												7.64669
												7.78975
												8.27363
												7.63446
												7.58291
												7.86542
												8.16795
												7.70847
												8.09961
												8.03775
												7.62587
												7.75827
												8.14839
												7.86011
												8.0872
												8.46194
												7.71845
												8.36697
												7.81251
												7.64271
												7.40469
												7.50786
												8.15619
												8.48064
												7.4663
												7.38798
												8.25091
												8.08886
												7.46681
												7.9748
												8.06096
												7.95789
												7.49902
												8.2248
												8.16921
												7.70927
												7.47871
												7.99466
												7.74965
												7.87726
												7.9684
											P value by two-tailed unpaired Student's t test
											Healthy vs MDS	P = 0.0001

## Sheet: Figure 5
	Fig. 5a				Fig. 5c						Fig. 5e														Fig. 5g				Fig.5h				Fig. 5j						Fig. 5k
	EdU+ HSCs in BM				No. of HSCs in competition assay (in vitro)						CFC assay - No. of Colonies															with ADP-heptose	with IL-1β		Drug screen (upon ADP-heptose treatment)				CFC assay						CFC assay
																									Drugs targeting NF-kB effectors	%NF-kB activity	%NF-kB activity		Drugs targeting NF-kB effectors	%TIFAsome activity
		H2O	ADP-heptose			H2O		ADP-heptose				Dnmt3aWT			Dnmt3aWT			Dnmt3aWT; Alpk1KO			Dnmt3aWT; Alpk1KO				DMSO	1	1		UBE2Ni	23.6					Relative no. of colonies						Relative no. of colonies
	Dnmt3aKO	1.51	11			Day 0	Day 14	Day 0	Day 14			H2O			ADP-heptose			H2O			ADP-heptose				IRAK4i	0.940152	0.330734		IKKi	74.3667					Vehicle	ADP-heptose	ADP-heptose + UBE2N-inhibitor				Vehicle	ADP-heptose	ADP-heptose + UBE2N-inhibitor
		1.94	7.45		Dnmt3aWT	3536	7649.01	4164	926.369			Rep 1	Rep 2	Rep 3	Rep 1	Rep 2	Rep 3	Rep 1	Rep 2	Rep 3	Rep 1	Rep 2	Rep 3		IRAK4i	1.03856	0.124013		TAK1i	72.5			Dnmt3aWT	Rep 1	100	96.8858	97.2318		Normal	Rep 1	100	106.25	103.125
		3.27	9.32			2975	5852.34	4373	1757.14		Primary	280	275	284	325	283	301	276	254	268	303	278	263		IRAK1/4i	0.778035	0.212187		IRAK1/4i	69.1				Rep 2	100	114.286	118.421			Rep 2	100	114.754	110.951
		2.1	10.43			2886	8480.56	3782	5389.07		Secondary	100	86	82	95	77	83	96	107	88	105	76	71		UBE2Ni	0	0.342		ERKi	66.2333				Rep 3	100	131.064	108.511		MDS	Rep 1	100	125.442	63.9576
		1.84	6.32			1543.5	2828.48	2004	1819.84		Tertiary	42	37	45	46	29	31	37	40	42	26	34	38		IKKi	0.234677	0.493322		NIKi	67.5667				Rep 4	100	120.738	111.737			Rep 2	100	140.959	55.7196
	Dnmt3aKO; Alpk1KO	2.88	1.43			2875.3	3807.85	3573.67	2375.12																TBK1i	1.94919	1.10676		AKTi	69.9			Dnmt3aKO	Rep 1	100	160.194	104.369			Rep 3	100	328.571	85.7143
		1.48	2.67			3127.37	3974.67	4007.3	2427.47		P value by multiple comparison test (two-way ANOVA)														NIKi	0.833917	0.997193		IRAK4i	70.9				Rep 2	100	152.404	86.0577			Rep 4	100	139.13	26.087
		2.32	1.66			3284.18	3453.57	4886.47	2883.57		Primary - Dnmt3aWT: H2O vs Dnmt3aWT: ADP-heptose	P = 0.0262													AKTi	0.906357	0.919659		JAK3i	68.4				Rep 3	100	154.028	90.5213
		1.96	3.8		Dnmt3aKO	10100	13024	9463	16349.7		Secondary - Dnmt3aWT: H2O vs Dnmt3aWT: ADP-heptose	P = 0.6637													ERKi	0.815349	0.90544		JAK2i	70.0667				Rep 4	100	98.7856	80.7537		P value by multiple comparison test (two-way ANOVA)
		2.35	1.98			5703.2	8421.66	5684	14216.9		Tertiary - Dnmt3aWT: H2O vs Dnmt3aWT: ADP-heptose	P = 0.5479													TBK1/IKKεi	1.23879	1.39926		JAK1/2i	71.2									Normal: Vehicle vs. ADP-heptose	P = 0.8374
						8214.62	10793.4	8793	15052.2		Primary - Dnmt3aWT; Alpk1KO: H2O vs Dnmt3aWT; Alpk1KO: ADP-heptose	P = 0.1324													TAK1i	0.553897	0.70352		IRAK4i	69.5333			P value by multiple comparison test (two-way ANOVA)						Normal: Vehicle vs. ADP-heptose+UBE2N-inh	P = 0.8906
	P value by two-tailed unpaired Student's t test					2666.57	6010.52	4073.5	9554.16		Secondary - Dnmt3aWT; Alpk1KO: H2O vs Dnmt3aWT; Alpk1KO: ADP-heptose	P = 0.1991													JAK1i	1.07698	1.10497		JAK1i	67.0667			Dnmt3aWT: Vehicle vs. ADP-heptose	P = 0.3489					Normal: ADP-heptose vs. ADP-heptose+UBE2N-inh	P = 0.946
	Dnmt3aKO-H2O vs Dnmt3aKO-ADP-heptose	P = 0.0079				4472.58	5528.5	5184.57	11735.8		Tertiary - Dnmt3aWT; Alpk1KO: H2O vs Dnmt3aWT; Alpk1KO: ADP-heptose	P = 0.4839													JAK2i	0.97176	1.25027		TBK1/IKKεi	67.3			Dnmt3aWT: Vehicle vs. ADP-heptose+UBE2N-inh	P = 0.7638					MDS: Vehicle vs. ADP-heptose	P = 0.0361
	Dnmt3aKO; Alpk1KO-H2O vs Dnmt3aKO; Alpk1KO-ADP-heptose	P > 0.9999				5275.37	7254.67	3862.5	10645.6																JAK1/2i	1.00102	1.13821		TBK1i	74.5			Dnmt3aWT: ADP-heptose vs. ADP-heptose+UBE2N-inh	P = 0.8807					MDS: Vehicle vs. ADP-heptose+UBE2N-inh	P = 0.2571
						2847.57	3573.68	3246.37	9375.7			Dnmt3aKO			Dnmt3aKO			Dnmt3aKO; Alpk1KO			Dnmt3aKO; Alpk1KO				JAK3i	0.951165	1.29534						Dnmt3aKO: Vehicle vs. ADP-heptose	P = 0.0019					MDS: ADP-heptose vs. ADP-heptose+UBE2N-inh	P = 0.0040
												H2O			ADP-heptose			H2O			ADP-heptose												Dnmt3aKO: Vehicle vs. ADP-heptose+UBE2N-inh	P = 0.7274
					P value by multiple comparison test (two-way ANOVA)							Rep 1	Rep 2	Rep 3	Rep 1	Rep 2	Rep 3	Rep 1	Rep 2	Rep 3	Rep 1	Rep 2	Rep 3										Dnmt3aKO: ADP-heptose vs. ADP-heptose+UBE2N-inh	P = 0.0002
					Dnmt3aWT: Water: Day 0 vs Day 14	P = 0.2334					Primary	257	271	247	368	384	357	234	245	228	228	247	218
					Dnmt3aWT: ADP-heptose: Day 0 vs Day 14	P = 0.7246					Secondary	165	178	151	298	272	267	144	173	157	148	161	139
					Dnmt3aKO: Water: Day 0 vs Day 14	P = 0.2607					Tertiary	59	66	43	79	91	106	50	38	46	51	62	38
					Dnmt3aKO: ADP-heptose: Day 0 vs Day 14	P < 0.0001
											P value by multiple comparison test (two-way ANOVA)
											Primary - Dnmt3aKO: H2O vs Dnmt3aKO: ADP-heptose	P < 0.0001
											Secondary - Dnmt3aKO: H2O vs Dnmt3aKO: ADP-heptose	P < 0.0001
											Tertiary - Dnmt3aKO: H2O vs Dnmt3aKO: ADP-heptose	P = 0.0019
											Primary - Dnmt3aKO; Alpk1KO: H2O vs Dnmt3aKO; Alpk1KO: ADP-heptose	P = 0.6552
											Secondary - Dnmt3aKO; Alpk1KO: H2O vs Dnmt3aKO; Alpk1KO: ADP-heptose	P = 0.4093
											Tertiary - Dnmt3aKO; Alpk1KO: H2O vs Dnmt3aKO; Alpk1KO: ADP-heptose	P = 0.5880

## Sheet: Extended Data Fig 1
	Extended Data Fig 1a						Extended Data Fig 1b						Extended Data Fig 1c						Extended Data Fig 1d						Extended Data Fig 1e						Extended Data Fig 1h				Extended Data Fig 1i						Extended Data Fig 1j
	α-Diversity (Shannon) post high dose irradiation (8Gy)						α-Diversity (Shannon) post low dose irradiation (2.5Gy)						Colon Length post low dose irradiation (2.5Gy)						Fitc-dextran levels in PB post low dose irradiation (2.5Gy)						16S copies in PB post low dose irradiation (2.5Gy)						BM CD45.2+ HSCs				% PB CD45.2+ Chimerism at Low-dose IR						% PB CD45.2+ Chimerism at High-dose IR
	Week 0	Week 4	Week 6	Week 8	Week 12-16		Week 0	Week 4	Week 6	Week 8	Week 12-16		Week 0	Week 4	Week 8	Week 12	Week 16		Week 0	Week 4	Week 8	Week 12	Week 16		Week 0	Week 4	Week 8	Week 12	Week 16		Dnmt3aWT	Low-dose	High-dose			Week 4	Week 8	Week 12	Week 16			Week 4	Week 8	Week 12	Week 16
	3.68843	3.7583	3.77239	3.62276	3.6868		3.68843	3.99543	3.8965	4.13162	3.55652		9.51	9.53	9.1	9.34	8.9		36.82	55.284	64.285	24.856	55.8276		85.83	73.982	78.284	93.84	84.274			1556.72	4486.67		Dnmt3aWT	7.68	24.1	30.9	24.6		Dnmt3aWT	13.5	12.7	18.42	22.58
	4.14554	3.6795	3.06636	2.8838	3.74089		4.14554	4.05594	3.74955	3.90529	3.57655		8.32	8.58	8.29	8.72	8.5		45.294	34.866	39.275	37.872	22.586		98.74	100.728	39.284	44.284	30.48			12841.2	5286.38			10.1	31.8	38.5	15.8			18.6	15.9	20.2	17.5
	4.01731	3.00108	3.1906	3.40444	3.80103		4.01731	4.11711	3.95562	3.67506	3.89968		8.78	8.38	8.95	8.15	9.32		50.742	40.284	48.935	18.853	65.385		153.938	149.82	58.284	88.274	70.83			408.134	4283.6			5.13	18.3	15.73	17.37			8.46	17.36	21.42	19.5
	3.48574	4.04643	3.07362	3.17196	3.84828		3.48574	3.92001	3.80204	3.25759	3.64104		9.01	8.49	9.3	8.69	8.88		20.4782	50.372	24.285	48.295	44.288		55.84	124.95	67.274	67.82	100.37			1275	4983.11			9.23	28	16.96	14.3			11.38	17.2	21.83	22.4
	3.52626	3.50692	3.79304	3.46988	4.10759		3.52626	3.71978	3.32532	3.88172	3.81465		8.65	9.04	9.02	8.89	9.14		32.74	42.85	31.83	33	29.47									2733	4008.57			4.58	25.1	19.68	22.3			9.4	11.84	18.4	17.5
	3.54184	3.44914	3.89232	3.36968	4.05305		3.54184	3.97862	3.51318	3.44783	3.258		9.32	9.18	9	9.43	8.32		48.27	39.74	44.37	42.85	29.37		P value by multiple comparison test (one-way ANOVA)							2184.74	5556.3			4.44	33.5	21.1	17.36			11.8	14.73	19.47	26.5
	3.89884	3.29992	2.94345	2.89267	3.51367		3.89884	3.58734	3.62845	3.56607	3.2737														Week 0 vs Week 4	P = 0.5217						3184.26				7.05	5.72	8.21	22.3			14.2	16.27	18.37	12.85
		4.06855			3.82269			3.34328	4.17325	3.45662	3.66623		P value by multiple comparison test (one-way ANOVA)						P value by multiple comparison test (one-way ANOVA)						Week 0 vs Week 8	P = 0.0921					Dnmt3aKO	1182.69	5374.5			7.33	8.27	11.8	18.82			10.4	12.37	11.82	13.56
					3.84546						3.37361		Week 0 vs Week 4	P = 0.7907					Week 0 vs Week 4	P = 0.5109					Week 0 vs Week 12	P = 0.2519						4649.43	6337.58			7.4	7.26	14.2	17.31			19.74	20.42	22.83	17.6
											3.69392		Week 0 vs Week 8	P = 0.9620					Week 0 vs Week 8	P = 0.6725					Week 0 vs Week 16	P = 0.2166						561.7	5007.2			8.72	12.38	3.49	16.32			3.2	5.3	9.35	7.4
											3.30641		Week 0 vs Week 12	P = 0.8012					Week 0 vs Week 12	P = 0.5172												909.48	6783			8.67	18	5.75	21.5			7.37	10.3	11.38	13.85
	P value by multiple comparison test (one-way ANOVA)										3.75399		Week 0 vs Week 16	P = 0.7185					Week 0 vs Week 16	P = 0.7751												5475.27	5992.4		Dnmt3aKO	11.3	20.7	12.02	16.55			9.73	15.3	13.57	12.8
	Week 0 vs Week 4	P = 0.3312									3.7636																					3276.82	6457			4.64	15.12	6.02	18.17		Dnmt3aKO	18.8	27.3	33.75	39.53
	Week 0 vs Week 6	P = 0.0318									3.52614																					4727.57				5.23	13.8	22	14.72			11.6	30.3	35.82	52.85
	Week 0 vs Week 8	P = 0.0046									3.55358																									5.59	12.8	9.42	13.38			23.7	21.9	30.4	41.48
	Week 0 vs Week 12-16	P < 0.6688									4.14558																				P value by two-tailed unpaired Student's t test					6.67	16.32	11.4	17.09			14.2	20	32.58	60.53
																															Low dose: Dnmt3aWT vs Dnmt3aKO	P = 0.4020				5.22	14.6	12	16.2			8.47	17.72	21.4	34.85
							P value by multiple comparison test (one-way ANOVA)																								High dose: Dnmt3aWT vs Dnmt3aKO	P = 0.0023				6.21	17.21	12.1	15.22			13.84	18.85	22.85	38.58
							Week 0 vs Week 4	P = 0.5476																							Dnmt3aWT: Low-dose vs High-dose	P = 0.0175				5.66	18.42	9.77	15.4			10.37	15.27	17.53	30.53
							Week 0 vs Week 6	P = 0.9870																							Dnmt3aKO: Low-dose vs High-dose	P = 0.0274				2.68	8.3	7.18	21.7			7.27	17.74	21.84	23.58
							Week 0 vs Week 8	P = 0.4978																												6.63	10.3	16.4	9.32			11.73	19.5	28.43	25.38
							Week 0 vs Week 12-16	P = 0.2275																												6.24	11.3	9.26	8.27			14.32	27.32	34.5	28.58
																																				4.3	14.82	25.04	17.32			9.9	19.74	29.5	23.54
																																				9.12	26	10.6	13			14.2	20.42	31.84	58.75
																																			P value by multiple comparison test (two-way ANOVA)						P value by multiple comparison test (two-way ANOVA)
																																			Dnmt3aWT vs Dnmt3aKO (Week 4)	P = 0.6246					Dnmt3aWT vs Dnmt3aKO (Week 4)	P = 0.9459
																																			Dnmt3aWT vs Dnmt3aKO (Week 8)	P = 0.1060					Dnmt3aWT vs Dnmt3aKO (Week 8)	P = 0.0310
																																			Dnmt3aWT vs Dnmt3aKO (Week 12)	P = 0.0734					Dnmt3aWT vs Dnmt3aKO (Week 12)	P = 0.0003
																																			Dnmt3aWT vs Dnmt3aKO (Week 16)	P = 0.1194					Dnmt3aWT vs Dnmt3aKO (Week 16)	P < 0.0001

## Sheet: Extended Data Fig 2
	Extended Data Fig 2c					Extended Data Fig 2d										Extended Data Fig 2e				Extended Data Fig 2g														Extended Data Fig 2h
	FITC-dextran levels in PB					% PB CD45.2+ Multi-lineage Chimerism					% BM CD45.2+ Multi-lineage Chimerism					BM CD45.2+ HSCs				Taxonomic composition of bacterial taxa (See Supplementary Data 1 for complete raw data)														FITC-dextran levels in PB
	H2O	DSS					%B cells	%T cells	%Myeloid			%B cells	%T cells	%Myeloid			H2O	ABX		Sample		Unclassified	Actinobacteria	Bacteroidetes	Campilobacterota	Chlamydiae	Deferribacteres	Firmicutes	Fusobacteria	Proteobacteria	Tenericutes	Verrucomicrobia		Young	Old
	30.726	58.5727				Dnmt3aWT (H2O)	76.47	2.45	13.57		Dnmt3aWT (H2O)	22.3	5.3	62.4		Dnmt3aWT	4382	3375.5		H2O-Donor	Rep 1	2.98831	0.0761761	29.2994	0.924209	0	0.000917785	64.2091	0	1.60796	0.893922	0		62.1439	91.6496
	30.2875	105.275					82.45	2.4	6.47			15.1	1.45	78.42			2437	6567.3			Rep 2	4.38347	0.102554	30.3025	0.373182	0	0	60.541	0	0.739243	3.55805	0		88.3294	495.686
	35.1745	60.3757					77.37	2.5	3.75			8	3.1	81.3			1374.5	8274.5			Rep 3	2.06866	0.0948927	34.5908	0	0	0.267808	60.0425	0	2.93464	0.000702909	0		161.96	368.162
	30.385	50.265					81.4	3.17	15.74			6.2	2.7	83.6			5735.6	1274.5		H2O-FMT-Dnmt3aWTRecipient-1 (Day 3)	Rep 1	1.31473	0.271597	45.7993	0.601537	0	0.0412425	46.1232	0	5.42289	0.385265	0.0402366		124.139	77.6354
	21.385	56.1042					87.3	2.81	12.74			21.2	8.4	70.4			3285.6	3274.5			Rep 2	1.6664	0.153153	57.3182	2.71447	0	0.017144	35.1956	0	2.53275	0.39317	0.00914348		74.2774	283.857
	33.3875	45.0502					88.4	2.81	18.45			24.7	3.3	72			5528.5	2135			Rep 3	0.776585	0.164689	52.6377	0.76989	0	0.0361514	41.4361	0	3.27504	0.859599	0.044185		60.2746	368.374
						Dnmt3aWT (DSS)	91.47	4.37	4.16		Dnmt3aWT (DSS)	13.21	2	64.79			2218.6	1385.56		H2O-FMT-Dnmt3aWTRecipient-1 (Day 7)	Rep 1	0.167448	0.920457	31.9318	0	0	0	59.5222	0	7.45499	0.00304451	0		70.3658	473.264
	P value by two-tailed unpaired Student's t test						84.75	3.75	13.5			22.8	2.5	77.4			6485.38	1678.3			Rep 2	0.793263	0.134925	51.4248	0	0	0.369879	42.5547	0	4.72236	0	0
	H2O vs DSS	P = 0.005					77.37	2.3	11.37			16.32	1.2	72.67			5683.7	3274.5			Rep 3	7.15323	0.0964738	24.4743	0.27526	0	0.862069	57.5374	0	9.36947	0.231891	0		P value by two-tailed unpaired Student's t test
							80.23	2.3	8.3			9.3	3.8	80			7583.5	2008.4		H2O-FMT-Dnmt3aWTRecipient-1 (Day 14)	Rep 1	1.13626	0.0709026	41.2435	0.8981	0	0.0127261	53.2406	0	3.31243	0.0563585	0.0290883		Young vs Old	P = 0.0061
							87.2	2.5	12.3			22.4	5.35	72.25			4456	5788.4			Rep 2	4.20833	0.0289762	29.5003	1.31009	0	0.370526	59.9814	0	2.58012	2.01785	0.00246606
							80.45	2.4	17.15			11.32	4.27	74.41			4563.4	3100.4			Rep 3	2.44441	0.0380422	31.0602	1.29586	0	1.32257	60.2257	0	2.94948	0.658859	0.00485645
						Dnmt3aKO (H2O)	82.8	3.24	12.84		Dnmt3aKO (H2O)	9.3	4.35	83.6		Dnmt3aKO	1836.45	7856		H2O-FMT-Dnmt3aKORecipient-1 (Day 3)	Rep 1	0.681612	0.172124	47.2267	0.564567	0	0.413098	47.0835	0	3.31029	0.488833	0.0592107
							85.5	2.15	10.45			7.7	1.4	70.3			2974.4	3246.6			Rep 2	3.40067	0.26065	52.3255	1.98338	0	0.111319	35.2746	0	6.62757	0.00678776	0.00950286
							82.56	2.6	14.84			15.4	3.5	81.1			4473.45	2158			Rep 3	2.33313	0.333305	47.749	0.613527	0	0.216031	43.2185	0	5.53039	0.00246892	0.00370338
							85.3	3.3	10.3			13.9	2.6	63.5			6544	1184		H2O-FMT-Dnmt3aKORecipient-1 (Day 7)	Rep 1	0.615589	0.894966	43.3898	0	0	0	45.3054	0	9.78218	0.0104066	0.00160101
							73.58	3.8	22.62			13.5	8.3	78.2			4375.5	2175			Rep 2	1.51596	0.277845	38.3512	0	0	0	50.7945	0	9.03729	0.0194979	0.00365586
							80.46	2.6	17.94			10.4	6.3	73.3			7384.4	7468			Rep 3	0.296354	0.508424	41.2521	0	0	0.000906281	51.4868	0	6.45	0.00543769	0
						Dnmt3aKO (DSS)	74.8	3.27	20.1		Dnmt3aKO (DSS)	10	5.4	74.6			4428	8364.4		H2O-FMT-Dnmt3aKORecipient-1 (Day 14)	Rep 1	2.5221	0.0655624	38.7371	1.23237	0	0.128051	52.2163	0	4.71025	0.385179	0.00307324
							80.45	2.6	20.3			19.8	3.55	71.57			8475.5	9374.4			Rep 2	0.948809	0.487929	40.9059	0.503014	0	0.308987	53.035	0	3.68496	0.0234081	0.101955
							77.26	2.7	18.37			14.5	1.23	78.9			6364	4834			Rep 3	0.916156	0.27255	29.5061	0.259255	0	0.625476	66.263	0	2.04926	0.0338422	0.0743319
							70.64	2.37	23.74			11.5	2.5	80			8364.5	2174.5		DSS-Donor	Rep 1	1.76603	0.0053274	8.39132	23.067	0	1.9778	18.8723	0	1.68413	44.2361	0
							80.6	4.37	13.03			17	4.6	81			5537.56	4374.5			Rep 2	1.95486	0.0106397	27.2283	21.4964	0.00283724	0.59653	19.8295	0	3.10962	25.7707	0.00070931
							85.2	3.37	10			15.6	2.6	70.3			2385	7647.4			Rep 3	0.233628	0.0260244	23.018	0.0283903	0	0.181579	15.2059	0	51.3527	8.75189	1.20185
																				DSS-FMT-Dnmt3aWTRecipient-1 (Day 3)	Rep 1	0.316217	1.90003	3.64558	5.22939	0	0.734205	17.5691	0.00726936	70.5818	0.0163561	0
						P value by multiple comparison test (two-way ANOVA)					P value by multiple comparison test (two-way ANOVA)					P value by two-tailed unpaired Student's t test					Rep 2	2.01344	0.00936917	7.15243	22.2152	0.0140538	2.17084	17.9373	0	0.878828	47.6085	0
						Dnmt3aWT-H2O vs Dnmt3aWT-DSS (%B)	P = 0.5688				Dnmt3aWT-H2O vs Dnmt3aWT-DSS (%B)	P = 0.9014				Dnmt3aWT: H2O vs Dnmt3aWT: ABX	P = 0.2132				Rep 3	0	0.0109951	7.31065	0	0	0.000549756	17.7736	0	74.8888	0.0115449	0.00329853
						Dnmt3aKO-H2O vs Dnmt3aKO-DSS (%B)	P = 0.1370				Dnmt3aKO-H2O vs Dnmt3aKO-DSS (%B)	P = 0.2964				Dnmt3aKO: H2O vs Dnmt3aKO: ABX	P = 0.7987			DSS-FMT-Dnmt3aWTRecipient-1 (Day 7)	Rep 1	0.793108	2.19443	2.24976	0.00629808	0	0.0607315	19.439	0.0139457	75.1334	0.107517	0.00179945
						Dnmt3aWT-H2O vs Dnmt3aWT-DSS (%T)	P = 0.9168				Dnmt3aWT-H2O vs Dnmt3aWT-DSS (%T)	P = 0.7676									Rep 2	1.70006	0.0189353	29.2222	21.811	0.00164655	0.503021	23.0567	0	0.895724	22.7907	0
						Dnmt3aKO-H2O vs Dnmt3aKO-DSS (%T)	P = 0.9443				Dnmt3aKO-H2O vs Dnmt3aKO-DSS (%T)	P = 0.7051									Rep 3	0.00427677	0.00694975	8.77166	0.00106919	0	0.00267298	17.2723	0	73.8796	0.0288682	0.0326104
						Dnmt3aWT-H2O vs Dnmt3aWT-DSS (%Myeloid)	P = 0.7809				Dnmt3aWT-H2O vs Dnmt3aWT-DSS (%Myeloid)	P = 0.7038								DSS-FMT-Dnmt3aWTRecipient-1 (Day 14)	Rep 1	0.366813	0.0963347	23.1101	1.40241	0	1.45614	18.1452	0	43.3988	6.2423	5.78193
						Dnmt3aKO-H2O vs Dnmt3aKO-DSS (%Myeloid)	P = 0.2451				Dnmt3aKO-H2O vs Dnmt3aKO-DSS (%Myeloid)	P = 0.7137									Rep 2	1.15159	0	16.4753	31.2156	0.0010864	0.835443	19.3532	0	1.32758	29.6403	0
																					Rep 3	0	0	0.000606152	0.00181846	0	0.0012123	58.0452	0	40.5292	0.00484922	1.41718
																				DSS-FMT-Dnmt3aKORecipient-1 (Day 3)	Rep 1	0.331445	3.68855	2.60892	2.41589	0.020201	0.770629	19.6099	0.0112228	70.3772	0.166097	0
																					Rep 2	1.73494	0.0225234	10.0924	22.3297	0.000643525	2.07666	21.7898	0	2.40807	39.5434	0.00193058
																					Rep 3	0.266911	5.94519	0.123899	8.73095	0.000659039	0.104128	16.6533	0	65.7155	2.45953	0
																				DSS-FMT-Dnmt3aKORecipient-1 (Day 7)	Rep 1	0.346842	6.97338	4.22373	0.733813	0.0472966	0.351141	13.4222	0	70.775	3.12516	0.00143323
																					Rep 2	1.78458	0.000732284	8.03169	27.7602	0.000732284	2.03209	20.6819	0	0.674434	39.0322	0.00146457
																					Rep 3	0.00218774	0.000729246	0.0160434	0.00218774	0	0.00145849	7.74969	0	92.208	0.00729246	0.0123972
																				DSS-FMT-Dnmt3aKORecipient-1 (Day 14)	Rep 1	0.156236	1.82001	36.0946	0.0109639	0	0.00548197	9.15077	0	51.7381	0.0815443	0.942213
																					Rep 2	1.56303	0.00145534	0.11861	33.1483	0.00436602	2.22594	22.4231	0	1.38621	39.129	0
																					Rep 3	0	0	0.00147725	0	0	0	58.3786	0	40.3451	0.0103407	1.26452

## Sheet: Extended Data Fig 3
	Extended Data Fig 3b			Extended Data Fig 3c						Extended Data Fig 3d			Extended Data Fig 3e			Extended Data Fig 3f															Extended Data Fig 3g						Extended Data Fig 3h
	BM CD45.2+ HSCs			% PB CD45.2+ Chimerism						16S copies in PB			16S copies in PB			Taxonomic composition of bacterial taxa (See Supplementary Data 2 for complete raw data)															Combined relative abundance of bacterial taxa (related to Extended Data Fig. 3f)						Taxonomic composition of bacterial taxa (See Supplementary Data 2 for complete raw data)
	Young	Old			Week 4	Week 8	Week 12	Week 16		H2O	DSS		Young	Old		Sample		Unclassified	Actinobacteria	Bacteroidetes	Campilobacterota	Chlamydiae	Deferribacteres	Firmicutes	Fusobacteria	Proteobacteria	Tenericutes	Verrucomicrobia				H2O	DSS	Young	Old		Sample		Unclassified	Actinobacteria	Bacteroidetes	Campilobacterota	Chlamydiae	Deferribacteres	Firmicutes	Fusobacteria	Proteobacteria	Tenericutes	Verrucomicrobia
	3285.3	4582.74		Young	15.1	18	10.7	14.2		88.8127	101662		54.3774	88.8127		H2O-Fecal	Rep 1	0.593457	1.72152	11.5326	0.0978044	0	0.337342	82.3455	0	3.32369	0.0157482	0.0323252			Others	1.97661	17.4082	3.13249	15.6826		Young	Rep 1	0	0.0119773	41.1461	0	0	0	58.8419	0	0	0	0
	2136.57	8362.7			16.5	12.3	7.77	13		174.765	220011		81.7136	817.408			Rep 2	0.608211	0.275037	26.0293	0.00223607	0	0	72.6484	0	0.0954056	0.341373	0			Gram Positive	68.6317	24.6195	63.6212	27.6382			Rep 2	0	0.114774	0.00252251	0	0	0	99.7894	0	0.093333	0	0
	892.47	6264.17			14.6	17.7	9.96	14.2		121.487	1343.67		19.6091	113.926			Rep 3	1.19413	0.220089	18.1425	0	0	0.391848	73.3001	0	2.16743	4.57726	0.0066919			Gram Negative	29.3917	57.9722	33.2463	56.6792			Rep 3	0.00068241	12.7782	0	0	0	0	87.0376	0	0.183569	0	0
	1384.63	2183			19.1	12.1	9.11	13.8		93.375	9257.38		55.4292	99.053		H2O-Plasma	Rep 1	0.995447	0.648134	35.3944	0.00546949	0	0.0382864	56.5613	0	6.32683	0.0246127	0.00546949										Rep 4	0	98.9699	0.0159973	0	0	0	0.993225	0	0.0208661	0	0
	1138.47	7825.7			21	14.2	9.52	12.8		60.7843	5828.34		88.8127	260.784			Rep 2	1.57913	0.019672	47.6152	0.747537	0	0	43.7309	0	3.94692	2.35885	0.00178837			P value by two-tailed unpaired Student's t test							Rep 5	0.677181	0.0210459	34.3382	0.00247598	0	0.779935	50.6277	0	0.58557	12.9048	0.0371397
	2121.74	6639.12			16.8	18.4	9.4	11.6		218.385	93564.9		127.355	661.914			Rep 3	0.62431	0.549647	23.665	0.0190629	0	0.0643373	69.6336	0	5.37177	0.00556001	0.0667201			H2O vs DSS	P = 0.008						Rep 6	0.56741	0.00413665	0.981075	0.0206832	0.017236	0.00137888	91.9522	0	1.42714	5.02878	0
	947.476	7373.82			15.6	14.6	15.7	22.2					19.6091	882.624		H2O-BM	Rep 1	1.1032	0.0500939	24.217	0.00455399	0	2.36238	71.6935	0	0.377981	0.191268	0			Young vs Old	P = 0.02						Rep 7	0.00410621	0.00273748	0.00958117	0	0	0	80.3237	0	19.6585	0.00136874	0
	1317.47	5736.63			14.9	11.6	16.3	18.4		P value by two-tailed unpaired Student's t test			55.4292	290.596			Rep 2	0.951449	0.0594656	17.4906	7.69408	0.00767298	3.68878	68.8458	0	1.25645	0.00575473	0										Rep 8	0.00173215	0.0219406	0.0767921	0.0415716	0	0.00288692	91.4801	0	8.33742	0.03753	0
	823.57	3003.7			17.3	20.3	19.9	17.7		H2O vs DSS	P = 0.0022		88.8127	127.355			Rep 3	0.316289	1.57617	12.7807	5.369	0.0158144	0.14233	73.806	0	3.71376	2.27992	0									Old	Rep 1	0.0248186	0	0	0	0	0	82.2747	0	17.7005	0	0
				Old	22.5	29.7	31.9	46.9					127.355	1281.27		DSS-Fecal	Rep 1	1.59486	0	8.92448	26.7207	0.00224628	2.01604	20.4569	0	0.749135	39.5357	0										Rep 2	0.0413385	0.129315	7.50877	0	0	0	58.3149	0	34.0057	0	0
	P value by two-tailed unpaired Student's t test				14.6	16.4	21	17.5						113.926			Rep 2	0.434315	4.99653	7.45052	6.48648	0.000763295	0.283182	13.2897	0	63.8549	3.20355	0										Rep 3	0.00893517	0	0	0	0	0	0.566977	0	99.4241	0	0
	Young vs Old	P = 0.0002			20.6	23.2	29.78	35.6						99.053			Rep 3	0.443678	0	0.0647457	27.0834	0.0020446	0.603157	24.2476	0	22.8913	24.662	0.0020446				H2O	DSS	Young	Old			Rep 4	0.00432252	0.0115267	0	0	0	0	15.1634	0	84.8208	0	0
					16.7	24.7	27.8	24.4						260.784		DSS-Plasma	Rep 1	0.668917	0	0.170787	26.7119	0.00304977	2.01793	23.961	0	4.00435	42.462	0			Others	0.609205	41.1328	2.01388	2.33652			Rep 5	0	4.07309	0	0	0	0	83.7672	0	12.1597	0	0
					16.6	15.5	9.39	25.9						661.914			Rep 2	0.0707933	0	0.00842777	0.00280926	0	0	42.3866	0	57.5195	0.011237	0.000561851				0.949584	3.63863	1.50935	12.0192			Rep 6	1.24137	0.0434981	73.1371	0.00334601	0	0.0724969	24.9222	0	0.417136	0.156147	0.00111534
					13.4	9.03	15.1	24									Rep 3	0.0130036	0.1492	0.0602274	0.0752842	0	0.0123192	40.0341	0	59.5341	0.110189	0.0116348				5.77139	25.1077	4.82831	11.0614			Rep 7	0.0111226	0.000695164	0.00834196	0.00417098	0	0.000695164	36.0519	0	63.9092	0.0139033	0
					12.6	13.1	21.6	25.3					P value by two-tailed unpaired Student's t test			DSS-BM	Rep 1	1.8127	0.00237265	28.1673	22.3488	0.00237265	0.616889	16.9273	0	1.2923	28.8261	0.00395441				1.02006	43.1339	3.23953	2.73161			Rep 8	0	4.21028	0.000814525	0.00407262	0	0	4.45789	0	91.3237	0.0032581	0
					16.7	15.4	19.5	34.9					Young vs Old	P = 0.0002			Rep 2	0.712378	4.34433	5.7344	10.3291	0	0.575729	12.9955	0	52.1604	12.0903	1.05782				3.93798	0.0820303	0.971252	41.8993		MDS	Rep 1	0.0849494	0	0.00103597	0	0	0	29.0268	0	70.8872	0	0
					21	27.2	33.7	32.3									Rep 3	0	0.0109951	7.31065	0	0	0.000549756	17.7736	0	74.8888	0.0115449	0.00329853				0.62987	0.123192	3.99187	11.2129			Rep 2	0.0698881	0.0257482	0	0	0	0	16.6603	0	83.244	0	0
																Young-Fecal	Rep 1	0.235335	0.761459	34.9568	4.30231	0.0256976	0.239393	55.5135	0	2.21269	1.75284	0				1.29447	30.6412	4.76621	42.4038			Rep 3	0.00279033	0	0	0	0	0	0.229738	0	99.7675	0	0
				P value by multiple comparison test (two-way ANOVA)													Rep 2	1.50451	0.050877	36.1784	0	0	0.0872178	60.156	0	2.01812	0.00484543	0				0.964877	12.8027	2.38272	15.8731			Rep 4	0	0	0	0	0	0	0.0923766	0	99.9076	0	0
				Week 4	P = 0.999												Rep 3	0.324616	0.568783	42.169	0.90469	0.00282275	0.0931506	43.6989	0	7.73715	4.50087	0				2.61202	0.0115449	4.48924	1.60528			Rep 5	0	0.00258589	0	0	0	0	0.0224111	0	99.975	0	0
				Week 8	P = 0.4596											Young-Plasma	Rep 1	1.74245	0.0931793	11.7779	6.12188	0	1.45049	76.4816	0	0.835508	1.49708	0			Gram Positive	84.067	20.4569	56.2749	50.6268			Rep 6	0.00062267	0.00186801	69.5042	0	0	0.000622669	5.91722	0	24.5693	0.00373601	0.00249068
				Week 12	P = 0.0002												Rep 2	0.855969	0.0922257	17.9523	0.00144103	0	1.02889	78.5763	0	1.37762	0.115282	0				72.9234	18.2863	60.2069	53.451			Rep 7	0.34516	0.021514	13.1731	0.0205786	0	0.29839	26.9515	0	54.7289	4.44031	0.0205786
				Week 16	P < 0.0001												Rep 3	3.68621	0.12263	17.278	2.29336	0	2.64112	73.0306	0	0.642434	0.305659	0				73.5202	24.2476	44.2677	55.8166			Rep 8	0	8.81026	0.000735906	0.00147181	0	0.000735906	6.18823	0	84.9971	0.00147181	0
																Young-BM	Rep 1	2.18172	0.223566	16.8623	0.00695925	0	1.05433	75.707	0	1.37967	2.58449	0				57.2095	23.961	76.5747	10.4157		IBD	Rep 1	0.0379202	0.00303361	10.1763	0	0	0	65.8537	0	23.9291	0	0
																	Rep 2	2.34706	0.601138	43.8511	0.00072777	0	0	52.5654	0	0.598955	0.0356607	0				43.7506	42.3866	78.6685	18.5625			Rep 2	0	0	0	0	0	0	29.3432	0	70.6568	0	0
																	Rep 3	3.87197	0.155877	37.6307	0.900966	0	1.56708	54.192	0	1.06412	0.617271	0				70.1832	40.1833	73.1532	13.8634			Rep 3	0.142094	0.0439955	0	0	0	0	43.4913	0	56.3226	0	0
																Old-Fecal	Rep 1	2.33454	0.0368889	20.3897	24.761	0	0.188397	50.5899	0	1.69294	0.00197619	0.00461112				71.7436	16.9296	75.9306	26.7667			Rep 4	0	0.0675676	0	0	0	0	8.5473	0	91.3851	0	0
																	Rep 2	0.937738	0.530486	9.87513	22.8109	0.00481385	0.403401	52.9206	0	1.4403	11.0767	0				68.9053	17.3399	53.1665	12.5583			Rep 5	0	0.00747196	0.122353	0.00140099	0	0	10.875	0	88.9831	0.00793895	0.000466997
																	Rep 3	0.748798	0.341874	7.62893	23.5532	0.0115645	0.530519	55.4747	0	1.40942	10.301	0				75.3822	17.7846	54.3479	6.68309			Rep 6	0.0371118	0	0.0039361	0.0033738	0	0.0005623	36.6648	0	63.2767	0.0129329	0.0005623
																Old-Plasma	Rep 1	0.0129548	0	28.4969	0.0129548	0	0.407151	10.4157	0	55.8463	2.71866	2.08943			Gram Negative	15.3238	38.4103	41.7112	47.0367			Rep 7	0.377228	0.00241297	3.91625	0.0112605	0	1.00299	40.8701	0	12.5772	36.3128	4.9297
																	Rep 2	1.7326	0.0204191	10.2912	25.8438	0.000756264	2.6439	18.5421	0	0.756264	40.1659	0.00302506				26.127	78.0751	38.2837	34.5297			Rep 8	0	12.5629	0	0	0	0	7.61929	0	79.8136	0.00425659	0
																	Rep 3	0.909608	1.3938	13.52	10.3304	0.000932932	0.500051	12.4696	0	50.5696	10.3024	0.00373173				20.7084	50.6447	50.904	33.122
																Old-BM	Rep 1	0.887361	1.11649	10.5098	11.8794	0.867573	2.81102	25.6502	0	5.62933	40.6489	0				41.7705	32.905	20.1857	86.8527
																	Rep 2	0.819461	1.25076	29.5563	8.28087	0.00139127	0.509207	11.3076	0	33.2223	15.0522	0				52.3115	57.5313	20.3603	39.5382
																	Rep 3	0.0425389	1.39259	2.59487	3.04713	0	0.26195	5.2905	0	85.8077	1.56274	0				29.1869	59.6935	22.8549	74.9237
																																26.9619	52.4292	19.3032	30.8296
																																30.1299	69.8575	44.4508	71.5686
																																22.0058	82.2033	41.1628	91.7116

## Sheet: Extended Data Fig 4
	Extended Data Fig 4b					Extended Data Fig 4d					Extended Data Fig 4f
	Dnmt3aKO BM CD45.2+ HSCs					Dnmt3aKO BM CD45.2+ HSCs					ADP-heptose levels in FMT experiment (related to Fig. 1g)
		Vehicle	Vancomycin (Gram+)	MGN (Gram-)			Vehicle	Vancomycin (Gram+)	MGN (Gram-)		Sample Type	ADP-heptose (µg/ml)
	H2O	3826.35				Young	2573				H2O-FMT-Dnmt3aWT Recipient-1	0
		3174.6					2974				H2O-FMT-Dnmt3aWT Recipient-2	0
		4028.3					4265.63				H2O-FMT-Dnmt3aWT Recipient-3	0
		2372.42					2100.64				H2O-FMT-Dnmt3aWT Recipient-4	0
		1382.35					1463.58				H2O-FMT-Dnmt3aWT Recipient-5	0
		2112.45					2863.47				H2O-FMT-Dnmt3aWT Recipient-6	0
		1293.46					1836.67
		1738.46					2248.58				H2O-FMT-Dnmt3aKO Recipient-1	0
	DSS	3927.43	8329	3124.3			3284.7				H2O-FMT-Dnmt3aKO Recipient-2	0
		8365.24	6284.4	5284.42			3763				H2O-FMT-Dnmt3aKO Recipient-3	0
		9117.3	4997.3	1937.3			1996.56				H2O-FMT-Dnmt3aKO Recipient-4	0
		1973.45	4173	2837.4			2007.56				H2O-FMT-Dnmt3aKO Recipient-5	0
		8827.4	3892	4283.4		Old	3348.5	4738.57	1784.6		H2O-FMT-Dnmt3aKO Recipient-6	0
		7183.4	4001.3	5273.3			3190.46	7375.57	3285.67
		9177	8174	1538.5			7287.48	2103.57	5375.69		DSS-FMT-Dnmt3aWT Recipient-1	32.8476
		4974.3	3217	3144.2			4275.6	6893.47	2285.89		DSS-FMT-Dnmt3aWT Recipient-2	24.7375
							6355.63	5673.5	1374.86		DSS-FMT-Dnmt3aWT Recipient-3	13.7665
	P value by two-tailed unpaired Student's t test						4264.5	3248.56	4386.48		DSS-FMT-Dnmt3aWT Recipient-4	32.3847
	H2O-Vehicle vs DSS-Vehicle	P = 0.0001					4635.37	2290.6	1683.68		DSS-FMT-Dnmt3aWT Recipient-5	19.3757
	H2O-Vehicle vs DSS-Vancomycin	P = 0.0052					4483.57	7485.78	2108.58		DSS-FMT-Dnmt3aWT Recipient-6	38.8377
	DSS-Vehicle vs DSS-Vancomycin	P = 0.1811					3974.64	1768.47	1947.67
	DSS-Vehicle vs DSS-MGN	P = 0.0019					6532.57	7000.21	1583.78		DSS-FMT-Dnmt3aKO Recipient-1	23.8468
							9274.56	4287.98	2184.68		DSS-FMT-Dnmt3aKO Recipient-2	19.3285
							1244.57	5537.21	2234.57		DSS-FMT-Dnmt3aKO Recipient-3	48.2124
											DSS-FMT-Dnmt3aKO Recipient-4	22.4736
						P value by two-tailed unpaired Student's t test					DSS-FMT-Dnmt3aKO Recipient-5	51.4786
						Young-Vehicle vs Old-Vehicle	P = 0.0083				DSS-FMT-Dnmt3aKO Recipient-6	32.3828
						Young-Vehicle vs Old-Vancomycin	P = 0.0076
						Old-Vehicle vs Old-MGN	P = 0.9767				P value by two-tailed unpaired Student's t test
						Old-Vehicle vs Old-Vancomycin	P = 0.0034				Dnmt3aWT: H2O vs DSS	P = 0.0022
											Dnmt3aKO: H2O vs DSS	P = 0.0022

## Sheet: Extended Data Fig 5
	Extended Data Fig 5a						Extended Data Fig 5b (left panel)					Extended Data Fig 5b (right panel)					Extended Data Fig 5d				Extended Data Fig 5e						Extended Data Fig 5f (left panel)					Extended Data Fig 5f (right panel)					Extended Data Fig 5h				Extended Data Fig 5i						Extended Data Fig 5j (left panel)
	ADP-heptose half-life in vivo						% PB CD45.2+ Multi-lineage Chimerism					% BM CD45.2+ Multi-lineage Chimerism					BM CD45.2+ HSCs				% PB CD45.2+ Chimerism						% PB CD45.2+ Multi-lineage Chimerism					% BM CD45.2+ Multi-lineage Chimerism					BM CD45.2+ HSCs				% PB CD45.2+ Chimerism						% PB CD45.2+ Multi-lineage Chimerism
	Time post-treatment (hours)	Rep 1	Rep 2	Rep 3	Rep 4			%B cells	%T cells	%Myeloid			%B cells	%T cells	%Myeloid			H2O	ADP-heptose			Week 4	Week 8	Week 12	Week 16			%B cells	%T cells	%Myeloid			%B cells	%T cells	%Myeloid			H2O	ADP-heptose			Week 4	Week 8	Week 12	Week 16			%B cells	%T cells
	0	0	0	0	0		Dnmt3aWT (H2O)	79.6	2.38	12.8		Dnmt3aWT (H2O)	15.4	2.4	76.45		Dnmt3aWT	2546.58	1735.58		Dnmt3aWT (H2O)	10.27	13.38	15.38	19.38		Tet2WT (H2O)	77.2	3.5	19.3		Tet2WT (H2O)	14.73	5.3	77.4		Tet2WT	2974	2947.35		Tet2WT (H2O)	10.27	13.38	15.38	19.38		Tet2WT (H2O)	72.34	2.35
	4	15.8	14.38	15.52	14.1			80.4	2.92	13.9			15.1	6.42	80			1285.75	2937.53			8.35	11	13.45	18.35			82.15	5.3	14.7			9.34	4	88.8			1653.4	1728.45			8.35	11	13.45	18.35			80.34	1.34
	8	16.7	12.3	13.3	16.19			74.9	1.39	12.4			12.43	1.4	85.3			2184.58	6458.39			18.35	21	29.45	28.35			72.6	2.6	16.45			12.47	2	88.8			2394.53	4375.4			18.35	21	29.45	28.35			78.32	3.56
	16	6.7	9.9	8.76	4.7			83	2.87	11.7			4.3	5.3	90.4			5437.56	7264.57			19	12.48	18.45	21.4			85.7	4.5	6.45			14.37	1.85	80.4			2385.47	3284.5			19	12.48	18.45	21.4			67.34	2.5
	24	0	0	0	0			89.3	0	1.79			17.3	4.2	72.4			2100	3284.56			7.34	11.48	19.35	21.48			82.8	3.2	18.4			11.47	6.43	84			1937.5	1738.45			7.34	11.48	19.35	21.48			80	0.56
								90.1	3	26.6			13.74	2.5	87.3			1864.47	1372.5			12.35	21.48	25.38	27.345			90.5	1	8.5			16.37	2.5	84.2			2746.54	5383.45			12.35	21.48	25.38	27.345			75.5	1.94
	P value by multiple comparison test (one-way ANOVA)							73.3	9.4	11.1			13.3	4.9	81.8			1946.37	1647.56			19.35	20	21.84	18.35			80.3	5.4	11.53			20	4.38	71.1			3274.4	1729.3			19.35	20	21.84	18.35			83.4	2.4
	0 vs 4	P < 0.0001						84	18.8	24.4			8.4	1.8	89.8			3285.53	1485.6			6.35	11.48	18.35	14.27			73.5	6.4	17.45			15.37	3	83.9			3936.45	4428.3			6.35	11.48	18.35	14.27			89.5	1.5
	0 vs 8	P < 0.0001					Dnmt3aWT (ADP-heptose)	74.5	1.93	18.6		Dnmt3aWT (ADP-heptose)	11.7	1.6	89		Dnmt3aR878H	4355.76	6684.7		Dnmt3aWT (ADP-heptose)	17.35	11.45	13.48	19.35		Tet2WT (ADP-heptose)	78.31	5.67	16.02		Tet2WT (ADP-heptose)	10.42	2.48	87.1		Tet2KO	3892.34	9369.34		Tet2WT (ADP-heptose)	17.35	11.45	13.48	19.35		Tet2WT (ADP-heptose)	83.3	7.35
	0 vs 16	P < 0.0001						75.7	2.78	27.8			14.5	8.32	72.4			3836.55	5693.6			11.35	19.3	22	22.48			70.13	6.46	20			19.4	1.38	82.6			5264.35	8397.34			11.35	19.3	22	22.48			80.43	6.34
	0 vs 24	P > 0.9999						60.4	0.79	30.5			23.47	7.5	68			2839.57	8739.5			17.834	18.35	16.8	23.4			80.35	3.57	15.3			19.3	0.37	85.3			1384.45	7139.4			17.834	18.35	16.8	23.4			78	5.43
								68.4	2.08	22.5			8.54	4.56	83.4			3194.68	9274.66			1.482	3.28	2.58	8.8			71.23	8.76	16.3			12.47	0.37	82.6			3294.38	3249.45			1.482	3.28	2.58	8.8			69	0.35
								87.5	2.18	10.4			5.45	2.1	90			3008	8718.4			5.39	5.38	10.45	10.9			68.34	10.34	16.34			8.38	1.23	88.4			2098.3	3284.45			5.39	5.38	10.45	10.9			71.2	1.58
								80.7	0.68	9.92			9.4	2.5	88.1			4217.56	10838			8.24	11	12.38	20.4			75.35	7.34	13.47			13.4	4.38	78.4			1682.34	4394.45			8.24	11	12.38	20.4			70.3	2.54
								80	3.89	4.4			10.3	4.2	80.4			2108.45	9184			3.284	3.84	6.48	10.37			82.35	11.4	6.25			12	3.8	79.2			1482.34	5395.24			3.284	3.84	6.48	10.37			76.4	3.5
								81.2	10.4	5.84			8.12	1.04	82.4			1889.45	10375.5			4.38	11.4	15.38	12.48			77.4	8.34	18.34			18.34	5.3	81.8			3373.3	8394.4			4.38	11.4	15.38	12.48			80.34	3.2
							Dnmt3aKO (H2O)	81.5	1.23	12.7		Dnmt3aKO (H2O)	7.5	5.7	86.8						Dnmt3aR878H (H2O)	11.48	13.85	26.48	27.8		Tet2KO (H2O)	70.23	3.47	26.3		Tet2KO (H2O)	9.38	0.54	83.5						Tet2KO (H2O)	11.48	13.85	26.48	27.8		Tet2KO (H2O)	70.34	2.7
								81.5	0.92	13			4.57	1.8	91.34		P value by two-tailed unpaired Student's t test					21.85	24.4	29.5	36.84			66.48	2.5	31.02			18.34	0.7	78.2		P value by two-tailed unpaired Student's t test					21.85	24.4	29.5	36.84			70.3	1.54
								88.1	1.16	15.9			5.4	2.3	92.3		Dnmt3aWT-H2O vs Dnmt3aWT-ADP-heptose	P = 0.6515				23.48	25.2	35.83	33.5			75.45	4.48	17.3			27.15	0.35	72.5		Tet2WT-H2O vs Tet2WT-ADP-heptose	P = 0.7596				23.48	25.2	35.83	33.5			68.34	4.3
								84.2	1.92	18.9			9.3	2.7	91.4		Dnmt3aR878H-H2O vs Dnmt3aR878H-ADP-heptose	P < 0.0001				18.35	28.6	27.48	33.84			72.47	9.35	13.7			19.34	2.5	90.2		Tet2KO-H2O vs Tet2KO-ADP-heptose	P = 0.0005				18.35	28.6	27.48	33.84			61.34	4.3
								66.7	4.76	9.52			10.4	6.7	82.9							12.58	14.4	10.74	13.85			66.6	7.34	26.06			11.47	4.56	83.2							12.58	14.4	10.74	13.85			65.35	2
								61.1	8.02	13.42			14.4	2.4	76.45							17.35	20.5	21	28.45			72.45	5.8	16.48			21.48	4.8	75.3							17.35	20.5	21	28.45			66.34	1
								89.8	1.34	11.05			19.7	3.14	77.16							24	35.83	28.5	40.3			73.57	2.48	23.95			8.82	3.58	87.6							24	35.83	28.5	40.3			56.34	4.2
								73.8	0.23	20.68			7.38	3.4	89.22							18.53	24.38	28.8	30.46			80.35	6.48	10.3			11.43	2.57	82.5							18.53	24.38	28.8	30.46			58.24	2.64
							Dnmt3aKO (ADP-heptose)	71.7	0.88	14		Dnmt3aKO (ADP-heptose)	12.6	1.9	85.5						Dnmt3aR878H (ADP-heptose)	14.83	38.3	44.8	45.8		Tet2KO (ADP-heptose)	69.37	5.48	25.15		Tet2KO (ADP-heptose)	9.76	2.84	87.4						Tet2KO (ADP-heptose)	14.83	38.3	44.8	45.8		Tet2KO (ADP-heptose)	59.35	3.2
								79.3	1.65	26.4			14.6	2.14	83.26							21.58	39.6	40	41.48			77.38	7.58	12.85			21	0.8	80.2							21.58	39.6	40	41.48			58.35	6.34
								74.7	2.64	20.4			15.4	6.54	70.3							18.35	39.8	36.4	42.9			69.38	2.48	28.14			20.1	0.83	75.3							18.35	39.8	36.4	42.9			63.34	7.3
								73	1.34	24.3			20	7.5	68.35							19.35	34.7	39.56	41.56			73.48	4.38	16.5			13.84	2.47	80.2							19.35	34.7	39.56	41.56			69.35	2.3
								82.7	2.02	19.6			5.6	7.24	85							28.3	33.7	29.43	39.56			80.13	5	19.45			20.32	4.68	75							28.3	33.7	29.43	39.56			75.3	1.4
								72.7	0.73	11.1			3.56	5.42	91.02							24.35	38.45	39.72	53.58			73.48	2	24.52			2.47	10.45	90							24.35	38.45	39.72	53.58			79.34	0.4
								85.5	5.66	19.24			15.5	4.2	80.3							19.35	37.4	31.8	47.4			81.38	4.59	11.47			8	3.57	83.5							19.35	37.4	31.8	47.4			59.34	0.75
								69.2	3.82	28.82			6.92	7.32	85.76							17.35	34.5	38.58	55.83			60.37	5.84	26.45			1.47	11.47	88.4							17.35	34.5	38.58	55.83			69.23	0.21
							P value by multiple comparison test (two-way ANOVA)					P value by multiple comparison test (two-way ANOVA)									P value by multiple comparison test (two-way ANOVA)						P value by multiple comparison test (two-way ANOVA)					P value by multiple comparison test (two-way ANOVA)									P value by multiple comparison test (two-way ANOVA)						P value by multiple comparison test (two-way ANOVA)
							Dnmt3aWT-H2O vs Dnmt3aWT-ADP-heptose (%B)	P = 0.0822				Dnmt3aWT-H2O vs Dnmt3aWT-ADP-heptose (%B)	P = 0.6888								Dnmt3aWT-H2O vs Dnmt3aWT-ADP-heptose (Week 4)	P = 0.0904					Dnmt3aWT-H2O vs Dnmt3aWT-ADP-heptose (%B)	P = 0.0361				Dnmt3aWT-H2O vs Dnmt3aWT-ADP-heptose (%B)	P = 0.9831								Tet2WT-H2O vs Tet2WT-ADP-heptose (Week 4)	P = 0.1653					Tet2WT-H2O vs Tet2WT-ADP-heptose (%B)	P = 0.3921
							Dnmt3aKO-H2O vs Dnmt3aKO-ADP-heptose (%B)	P = 0.4973				Dnmt3aKO-H2O vs Dnmt3aKO-ADP-heptose (%B)	P = 0.4643								Dnmt3aR878H-H2O vs Dnmt3aR878H-ADP-heptose (Week 4)	P = 0.1145					Dnmt3aR878H-H2O vs Dnmt3aR878H-ADP-heptose (%B)	P = 0.7048				Dnmt3aR878H-H2O vs Dnmt3aR878H-ADP-heptose (%B)	P = 0.1184								Tet2KO-H2O vs Tet2KO-ADP-heptose (Week 4)	P = 0.4915					Tet2KO-H2O vs Tet2KO-ADP-heptose (%B)	P = 0.4126
							Dnmt3aWT-H2O vs Dnmt3aWT-ADP-heptose (%T)	P = 0.5432				Dnmt3aWT-H2O vs Dnmt3aWT-ADP-heptose (%T)	P = 0.8911								Dnmt3aWT-H2O vs Dnmt3aWT-ADP-heptose (Week 8)	P = 0.0956					Dnmt3aWT-H2O vs Dnmt3aWT-ADP-heptose (%T)	P = 0.1257				Dnmt3aWT-H2O vs Dnmt3aWT-ADP-heptose (%T)	P = 0.6004								Tet2WT-H2O vs Tet2WT-ADP-heptose (Week 8)	P = 0.0979					Tet2WT-H2O vs Tet2WT-ADP-heptose (%T)	P = 0.4955
							Dnmt3aKO-H2O vs Dnmt3aKO-ADP-heptose (%T)	P = 0.9746				Dnmt3aKO-H2O vs Dnmt3aKO-ADP-heptose (%T)	P = 0.5057								Dnmt3aR878H-H2O vs Dnmt3aR878H-ADP-heptose (Week 8)	P = 0.0003					Dnmt3aR878H-H2O vs Dnmt3aR878H-ADP-heptose (%T)	P = 0.8150				Dnmt3aR878H-H2O vs Dnmt3aR878H-ADP-heptose (%T)	P = 0.3669								Tet2KO-H2O vs Tet2KO-ADP-heptose (Week 8)	P < 0.0001					Tet2KO-H2O vs Tet2KO-ADP-heptose (%T)	P = 0.9700
							Dnmt3aWT-H2O vs Dnmt3aWT-ADP-heptose (%Myeloid)	P = 0.5625				Dnmt3aWT-H2O vs Dnmt3aWT-ADP-heptose (%Myeloid)	P = 0.6456								Dnmt3aWT-H2O vs Dnmt3aWT-ADP-heptose (Week 12)	P = 0.3778					Dnmt3aWT-H2O vs Dnmt3aWT-ADP-heptose (%Myeloid)	P = 0.6348				Dnmt3aWT-H2O vs Dnmt3aWT-ADP-heptose (%Myeloid)	P = 0.7255								Tet2WT-H2O vs Tet2WT-ADP-heptose (Week 12)	P = 0.0079					Tet2WT-H2O vs Tet2WT-ADP-heptose (%Myeloid)	P = 0.5723
							Dnmt3aKO-H2O vs Dnmt3aKO-ADP-heptose (%Myeloid)	P = 0.0672				Dnmt3aKO-H2O vs Dnmt3aKO-ADP-heptose (%Myeloid)	P = 0.0750								Dnmt3aR878H-H2O vs Dnmt3aR878H-ADP-heptose (Week 12)	P < 0.0001					Dnmt3aR878H-H2O vs Dnmt3aR878H-ADP-heptose (%Myeloid)	P = 0.9762				Dnmt3aR878H-H2O vs Dnmt3aR878H-ADP-heptose (%Myeloid)	P = 0.7178								Tet2KO-H2O vs Tet2KO-ADP-heptose (Week 12)	P = 0.0001					Tet2KO-H2O vs Tet2KO-ADP-heptose (%Myeloid)	P = 0.9942
																					Dnmt3aWT-H2O vs Dnmt3aWT-ADP-heptose (Week 16)	P = 0.4800																			Tet2WT-H2O vs Tet2WT-ADP-heptose (Week 16)	P = 0.0785
																					Dnmt3aR878H-H2O vs Dnmt3aR878H-ADP-heptose (Week 16)	P < 0.0001																			Tet2KO-H2O vs Tet2KO-ADP-heptose (Week 16)	P < 0.0001
[truncated: 5 more columns]

## Sheet: Extended Data Fig 6
	Extended Data Fig 6a				Extended Data Fig 6c									Extended Data Fig 6d				Extended Data Fig 6e
	Standard curve to compute TIFAsome formation and ADP-heptose				TIFAsome assay								Correlation of ADP-heptose with age					Risk assessment of CHIP individuals (related to Supplementary Data 5)
	ADP-heptose (µg/ml)	%TIFAsome+ cells				%TIFAsome+ cells							Sample	Age (years)	ADP-heptose (µg/ml)			Supplemental Table 5. CHIP and CCUS samples
	100	71.1				ALPK1WT			ALPK1KO				Young	31	0
	80	60.02			Human Sample	Rep 1	Rep 2	Rep 3	Rep 1	Rep 2	Rep 3			35	0			Sample	Age	Pre-leukemia	Ischaemic heart disease	Cardiac arrhythmia	Valvular heart disease	Stroke/TIA	Hypertension	Diabetes	Hypercholesterolaemia	COPD	Previous VTE	Inflammatory bowel disease	ADP-Heptose (µg/ml)*	Sample
	60	51.4			H20	4.79	3.83	4.37	0.04	0	0.02			23	0			NOC083	57.8	CHIP	None	None	None	None	None	None	None	None	None	No	0	Negative (ADP)
	40	41.92			Young	4.44	4.45	4.39	0	0	0.04			45	13.4667			NOC171	62.3	CHIP	None	None	None	None	None	None	None	None	None	No	0
	20	26.7			Old	39.9	46	6.33	0.04	0.04	0.02			24	0			NOC084	64.5	CHIP	None	None	None	None	None	None	None	None	None	No	0
	10	14.6			MDS	42.7	28.1	35.2	0.08	0	0.12							NOC034	65	CHIP	None	None	None	None	None	None	None	None	None	No	0
	8	12.492			CHIP	61.6	24.8	32.8	0.04	0.02	0			62.6	0			NOC031	65.1	CHIP	None	None	None	None	None	Type II	None	Yes	None	No	0
	6	11.07			IBD	58.9	45.5	27.5	0.04	0.06	0.12			61.3	0			NOC138	65.9	CHIP	None	None	None	None	None	None	None	None	None	No	0
	4	9.006												56.4	0			NOC185	66	CHIP	None	None	None	None	None	None	None	None	None	No	0
	2	6.148			P value by multiple comparison test (two-way ANOVA)									59.9	0			NOC056	69.3	CHIP	None	None	None	None	None	None	None	None	None	No	0
	0	1.226			H2O: ALPK1WT vs ALPK1KO	P = 0.5999								63.1	0			NOC168	69.5	CHIP	None	None	None	None	None	None	None	None	None	No	0
					Young: ALPK1WT vs ALPK1KO	P = 0.6313								63.1	0			NOC132	72.4	CHIP	None	None	None	None	Yes	Type II	None	None	None	No	0
					Old: ALPK1WT vs ALPK1KO	P = 0.0009							Old	77	0			NOC098	72.6	CHIP	None	None	None	None	None	None	None	None	None	No	0
					MDS: ALPK1WT vs ALPK1KO	P = 0.0002								79	21.6			NOC079	72.8	CHIP	None	None	None	None	None	None	None	None	None	No	0
					CHIP: ALPK1WT vs ALPK1KO	P < 0.0001								80	0			NOC026	74	CHIP	None	None	None	None	None	None	Yes	Yes	None	No	0
					IBD: ALPK1WT vs ALPK1KO	P < 0.0001								81	25.7333			NOC206	77	CHIP											0
														81	32.2667			NOC002	77.6	CHIP	None	None	None	None	None	None	None	None	None	No	0
														82	45.6751			NOC037	77.9	CHIP	None	None	None	None	Yes	Type II	None	None	None	No	0
														82	26.4247			NOC021	78.3	CHIP	None	None	None	None	None	Type II	Yes	None	None	No	0
														89	128.474			NOC108	80.5	CHIP	Yes	None	None	None	Yes	None	None	None	None	No	0
														88	114.265			NOC170	80.6	CHIP	None	None	None	None	None	None	None	None	None	No	0
														83	102.376			MAL1686	51	CCUS	None	None	None	None	None	None	None	None	None	None	0
														80.5	151.434			MAL1594	52	CHIP	None	None	None	None	Yes	None	Yes	None	None	Yes	0
														75.9	0			MAL1595	55	CHIP	None	None	None	None	None	None	Yes	None	None	None	0
														75.5	0			MAL1781	55	CHIP	None	None	None	None	None	None	None	None	None	None	0
														75.3	61.2			MAL1455	58	CHIP	Yes	None	None	None	Yes	None	Yes	None	None	None	0
														76.2	0			MAL1647	63	CHIP	None	Yes	None	None	Yes	Diabetes mellitus	Yes	None	None	None	0
														76.3	0			MAL1719	65	CHIP	None	None	None	None	None	None	None	None	None	None	0
														84.9	107.467			MAL1476	68	CHIP	None	None	Yes	None	Yes	Pre-diabetic	None	None	None	None	0
														81.4	83.7287			MAL1485	72	CHIP	None	Yes	Yes	Yes	None	None	None	None	None	None	0
													CHIP	58	0			MAL1740	72	CHIP	None	Yes	None	None	Yes	None	Yes	Yes	None	None	0
														52	0			MAL1623	73	CHIP	None	None	None	None	None	None	None	None	None	None	0
														55	0			MAL1623	73	CHIP	None	None	None	None	None	None	None	None	None	None	0
														74	0			MAL1727	73	CCUS	None	None	None	None	None	None	None	None	None	None	0
														75	0			MAL1596	74	CHIP	None	None	None	None	None	None	Yes	None	None	None	0
														79	0			MAL1502	75	CHIP	Yes	Yes	None	None	None	None	None	None	Yes	None	0
														80	180.01			MAL1457	84	CHIP	None	None	None	Yes	None	None	None	None	None	None	0
														73	0			NOC065	77.1	CHIP	None	Yes	Yes	None	Yes	None	None	None	Yes	No	37.1998	Positive (ADP)
																		NOC131	55.1	CHIP	None	None	None	None	None	None	None	None	None	No	44.4557
														78.3	0			MAL1717	79	CHIP	None	None	None	None	Yes	None	None	None	None	None	65.6157
														65	0			MAL1597	75	CHIP	None	None	None	None	Yes	None	Yes	None	Yes	None	66.7665
														77.9	0			MAL1455	58	CHIP	Yes	None	None	None	Yes	None	Yes	None	None	None	67.8422
														69.3	0			MAL1740	73	CHIP	None	Yes	None	None	Yes	None	Yes	Yes	None	None	69.5617
														86.2	118.67			MAL1486	76	CHIP	None	Yes	None	None	Yes	None	Yes	None	None	None	74.6619
														77.1	37.1998			MAL1814	74	CHIP	None	None	None	None	Yes	None	Yes	Yes	None	None	89.8986
														57.8	0			MAL1787	73	CHIP	None	None	None	None	None	None	Yes	None	None	None	101.829
														64.5	0			MAL1622	81	CHIP/CCUS	None	Yes	Yes	None	Yes	None	None	None	Yes	None	117.226
														80.5	0			MAL1761	77	CHIP	None	None	None	None	None	None	Yes	None	None	None	117.793
														55.1	44.4557			NOC062	86.2	CHIP	None	None	None	None	Yes	None	None	None	None	Yes	118.67
														72.4	0			MAL1716	71	CHIP	None	None	None	None	Yes	None	None	None	None	None	121.51
														65.9	0			MAL1788	91	CHIP	None	None	None		None	None	None	None	None	None	135.182
														69.5	0			MAL1717	79	CHIP	None	None	None	None	Yes	None	None	None	None	None	144.552
														62.3	0			NOC078	83.9	CHIP	None	None	None	None	Yes	None	None	None	None	No	164.098
														77.6	0			MAL1700	71	CHIP	None	None	None	None	None	None	None	None	None	None	167.594
														74	0			NOC115	77.5	CHIP	None	None	None	None	None	None	Yes	None	None	No	171.242
														65.1	0			MAL1622	80	CHIP/CCUS	None	Yes	Yes	None	Yes	None	None	None	Yes	None	180.01
														83.9	164.098			NOC097	80.4	CHIP	None	None	None	None	Yes	None	None	Yes	None	No	180.984
														72.8	0			NOC146	56.8	CHIP	None	None	None	None	None	None	None	None	Yes	Yes	185.855
														80.4	180.984			NOC117	89.9	CHIP	None	None	None	None	None	None	None	None	None	No	191.376
														72.6	0			NOC142	87.5	CHIP	None	None	None	None	Yes	None	None	None	None	No	193.649
														77.5	171.242			NOC150	86.6	CHIP	None	None	None	None	Yes	None	None	None	None	No	196.896
														89.9	191.376																*Tifasome Assay
														87.5	193.649
														56.8	185.855
														86.6	196.896
														80.6	0
														66	0				Total cases		Ischaemic heart disease	Cardiac arrhythmia	Valvular heart disease	Stroke/TIA	Hypertension	Diabetes	Hypercholesterolaemia	COPD	Previous VTE	Inflammatory bowel disease
														77	0			Negative (ADP)	35	YES (Low)	3	4	2	2	8	6	8	3	1	1
													MDS	82	38			Positive (ADP)	24	YES (High)	1	5	2	0	16	0	8	3	5	2
														80	38.9333
														84	46.9333					YES (Low)	0.0857143	0.114286	0.0571429	0.0571429	0.228571	0.171429	0.228571	0.0857143	0.0285714	0.0285714
														68	24.383					YES (High)	0.0416667	0.208333	0.0833333	0	0.666667	0	0.333333	0.125	0.208333	0.0833333
														60	29.6331
														77	33.4248
														71	36.4
														79	46.1333					YES (Low)	32	31	33	33	27	29	27	32	34	34
														89	51.8002					YES (High)	23	19	22	24	8	24	16	21	19	22
													IBD	46	124.84
														28	36.9333
														45	46.4					Hypertension			Hypercholesterolaemia			Cardiac arrhythmia				Previous VTE
														37	57.4667					Relative Risk (Risk Ratio)	2.91667		Relative Risk (Risk Ratio)	1.45833		Relative Risk (Risk Ratio)	1.82292			Relative Risk (Risk Ratio)	7.29167
														46	43.05					95% Confidence Interval	[1.491 , 5.706]		95% Confidence Interval	[0.635 , 3.348]		95% Confidence Interval	[0.545 , 6.1]			95% Confidence Interval	[0.908 , 58.556]
														29	30.2164					95% Left-Sided Interval	[1.661 , +∞]		95% Left-Sided Interval	[0.726 , +∞]		95% Left-Sided Interval	[0.662 , +∞]			95% Left-Sided Interval	[1.269 , +∞]
														36	32.8415					95% Right-Sided Interval	[-∞ , 5.123]		95% Right-Sided Interval	[-∞ , 2.929]		95% Right-Sided Interval	[-∞ , 5.023]			95% Right-Sided Interval	[-∞ , 41.890]
														75.3	61.2					P-value	0.000886		P-value	0.186765		P-value	0.164943			P-value	0.0308
																				Z-score	3.12597		Z-score	0.88988		Z-score	0.974344			Z-score	1.86916
													P value and R2 by two-tailed unpaired Student's t test and simple linear regression							Number Needed to Treat (Harm)	2.283		Number Needed to Treat (Harm)	9.545		Number Needed to Treat (Harm)	10.633			Number Needed to Treat (Harm)	5.563
													Healthy	R2 = 0.29; P = 0.002						95% NNT Confidence Interval	[5.467 , 1.442]		95% NNT Confidence Interval	[2.979 (Harm) to ∞ to 7.926 (Benefit)]		95% NNT Confidence Interval	[3.561 (Harm) to ∞ to 10.786 (Benefit)]			95% NNT Confidence Interval	[43.931 , 2.969]
													CHIP	R2 = 0.22; P = 0.0001
													MDS	R2 = 0.30; P = 0.002
													IBD	R2 = 0.12; P = 0.4

[truncated: 4 more sheets: Extended Data Fig 7, Extended Data Fig 8, Extended Data Fig 9, Extended Data Fig 10]
